# Supplementary material for: N-(3-Fluoro­benzo­yl)-N′,N′′-bis­(4-methyl­phen­yl)phospho­ric triamide
Source: Acta Crystallogr Sect E Struct Rep Online. 2011 Oct 29;67(Pt 11):o3034. doi: 10.1107/S1600536811045314 (PMC3247428; doi:10.1107/S1600536811045314)
Supplement: Supplementary file 1 [file e-67-o3034-sup1.cif]

##############################################################################
#                                                                            #
# This CIF contains the data in a paper accepted for publication in          #
# Acta Crystallographica Section E. It conforms to the requirements of       #
# Notes for Authors for Acta Crystallographica Section E, and has been       #
# peer reviewed under the auspices of the IUCr Commission on Journals.       #
#                                                                            #
# Full details of the Crystallographic Information File format               #
# are given in the paper "The Crystallographic Information File (CIF):       #
# a New Standard Archive File for Crystallography" by S. R. Hall, F. H.      #
# Allen and I. D. Brown [Acta Cryst. (1991), A47, 655-685].                  #
#                                                                            #
# The current version of the core CIF dictionary is obtainable from          #
# ftp://ftp.iucr.org/pub/cif_core.dic.                                       #
#                                                                            #
# Software is freely available for graphical display of the structure(s)     #
# in this CIF. For information consult the CIF software page                 #
# http://www.iucr.org/resources/cif/software.                                #
#                                                                            #
# This file may be used for bona fide research purposes within the           #
# scientific community so long as proper attribution is given to the journal # 
# article from which it was obtained.                                        #
#                                                                            #
##############################################################################
data_I
_audit_creation_method     SHELXL-97
_chemical_name_systematic
;
<i>N</i>-(3-Fluorobenzoyl)-<i>N</i>',<i>N</i>''-bis(4-methylphenyl)phosphoric
triamide
;
_chemical_name_common     ?
_chemical_formula_moiety     'C21 H21 F N3 O2 P'
_chemical_formula_sum     'C21 H21 F N3 O2 P'
_chemical_formula_iupac     'C21 H21 F N3 O2 P'
_chemical_formula_weight     397.38
_chemical_melting_point     ?
_symmetry_cell_setting     monoclinic
_symmetry_space_group_name_H-M     'P 21/n'
_symmetry_space_group_name_Hall     '-P 2yn'
loop_
    _symmetry_equiv_pos_as_xyz
    'x, y, z'
    '-x+1/2, y+1/2, -z+1/2'
    '-x, -y, -z'
    'x-1/2, -y-1/2, z-1/2'
_cell_length_a     10.2132(5)
_cell_length_b     9.8588(4)
_cell_length_c     20.2711(9)
_cell_angle_alpha     90.00
_cell_angle_beta     93.621(2)
_cell_angle_gamma     90.00
_cell_volume     2037.02(16)
_cell_formula_units_Z     4
_cell_measurement_reflns_used     6910
_cell_measurement_theta_min     2.29
_cell_measurement_theta_max     25.09
_cell_measurement_temperature     296(2)
_exptl_crystal_description     cubic
_exptl_crystal_colour     colorless
_exptl_crystal_size_max     0.25
_exptl_crystal_size_mid     0.22
_exptl_crystal_size_min     0.14
_exptl_crystal_density_diffrn     1.296
_exptl_crystal_density_meas     ?
_exptl_crystal_density_method     'not measured'
_exptl_crystal_F_000     832
_exptl_absorpt_coefficient_mu     0.165
_exptl_absorpt_correction_type     multi-scan
_exptl_absorpt_process_details     '(SADABS; Bruker, 2007)'
_exptl_absorpt_correction_T_min     0.6620
_exptl_absorpt_correction_T_max     0.7453
_exptl_special_details
;
;
_diffrn_ambient_temperature     296(2)
_diffrn_radiation_type     MoK\a
_diffrn_radiation_wavelength     0.71073
_diffrn_radiation_source     'fine-focus sealed tube'
_diffrn_radiation_monochromator     graphite
_diffrn_measurement_device_type     'Bruker APEXII CCD'
_diffrn_measurement_method     '\f and \w'
_diffrn_detector_area_resol_mean     ?
_diffrn_reflns_number     20105
_diffrn_reflns_av_R_equivalents     0.0296
_diffrn_reflns_av_sigmaI/netI     0.0233
_diffrn_reflns_theta_min     2.87
_diffrn_reflns_theta_max     25.65
_diffrn_reflns_theta_full     25.65
_diffrn_measured_fraction_theta_max     0.998
_diffrn_measured_fraction_theta_full     0.998
_diffrn_reflns_limit_h_min     -12
_diffrn_reflns_limit_h_max     12
_diffrn_reflns_limit_k_min     -12
_diffrn_reflns_limit_k_max     11
_diffrn_reflns_limit_l_min     -24
_diffrn_reflns_limit_l_max     24
_diffrn_standards_number     ?
_diffrn_standards_interval_count     ?
_diffrn_standards_interval_time     ?
_diffrn_standards_decay_%     ?
_refine_special_details
;
Refinement of <i>F</i>^2^ against ALL reflections. The weighted <i>R</i>-factor
<i>wR</i> and goodness of fit <i>S</i> are based on <i>F</i>^2^, conventional
<i>R</i>-factors <i>R</i> are based on <i>F</i>, with <i>F</i> set to zero for
negative <i>F</i>^2^. The threshold expression of <i>F</i>^2^ >
2\s(<i>F</i>^2^) is used only for calculating <i>R</i>-factors(gt) <i>etc</i>.
and is not relevant to the choice of reflections for refinement.
<i>R</i>-factors based on <i>F</i>^2^ are statistically about twice as large
as those based on <i>F</i>, and <i>R</i>- factors based on ALL data will be
even larger.
;
_reflns_number_total     3844
_reflns_number_gt     3061
_reflns_threshold_expression     I>2\s(I)
_refine_ls_structure_factor_coef     Fsqd
_refine_ls_matrix_type     full
_refine_ls_R_factor_all     0.0529
_refine_ls_R_factor_gt     0.0391
_refine_ls_wR_factor_gt     0.1006
_refine_ls_wR_factor_ref     0.1089
_refine_ls_goodness_of_fit_ref     1.039
_refine_ls_restrained_S_all     1.039
_refine_ls_number_reflns     3844
_refine_ls_number_parameters     255
_refine_ls_number_restraints     0
_refine_ls_hydrogen_treatment     constr
_refine_ls_weighting_scheme     calc
_refine_ls_weighting_details
         'calc w=1/[\s^2^(Fo^2^)+(0.0537P)^2^+0.6292P] where P=(Fo^2^+2Fc^2^)/3'
_atom_sites_solution_hydrogens     geom
_atom_sites_solution_primary     direct
_atom_sites_solution_secondary     difmap
_refine_ls_shift/su_max     0.003
_refine_ls_shift/su_mean     0.000
_refine_diff_density_max     0.370
_refine_diff_density_min     -0.354
_refine_ls_extinction_method     none
_refine_ls_extinction_coef     ?
loop_
    _atom_type_symbol
    _atom_type_description
    _atom_type_scat_dispersion_real
    _atom_type_scat_dispersion_imag
    _atom_type_scat_source
    'C' 'C' 0.0033 0.0016
                         'International Tables Vol C Tables 4.2.6.8 and 6.1.1.4'
    'H' 'H' 0.0000 0.0000
                         'International Tables Vol C Tables 4.2.6.8 and 6.1.1.4'
    'N' 'N' 0.0061 0.0033
                         'International Tables Vol C Tables 4.2.6.8 and 6.1.1.4'
    'O' 'O' 0.0106 0.0060
                         'International Tables Vol C Tables 4.2.6.8 and 6.1.1.4'
    'F' 'F' 0.0171 0.0103
                         'International Tables Vol C Tables 4.2.6.8 and 6.1.1.4'
    'P' 'P' 0.1023 0.0942
                         'International Tables Vol C Tables 4.2.6.8 and 6.1.1.4'
_computing_data_collection     'APEX2 (Bruker, 2007)'
_computing_cell_refinement     'SAINT (Bruker, 2007)'
_computing_data_reduction     'SAINT (Bruker, 2007)'
_computing_structure_solution     'SHELXS97 (Sheldrick, 2008)'
_computing_structure_refinement     'SHELXL97 (Sheldrick, 2008)'
_computing_molecular_graphics     'OLEX (Dolomanov <i>et al.</i>, 2003)'
_computing_publication_material
             'SHELXTL (Sheldrick, 2008) and enCIFer (Allen <i>et al.</i>, 2004)'
loop_
    _atom_site_type_symbol
    _atom_site_label
    _atom_site_fract_x
    _atom_site_fract_y
    _atom_site_fract_z
    _atom_site_U_iso_or_equiv
    _atom_site_adp_type
    _atom_site_calc_flag
    _atom_site_refinement_flags
    _atom_site_occupancy
    _atom_site_symmetry_multiplicity
    _atom_site_disorder_assembly
    _atom_site_disorder_group
    P P1 0.55273(4) 0.28199(4) 0.97803(2) 0.03501(15) Uani d . 1 1 . .
    F F1 0.00592(13) 0.50210(15) 1.10740(8) 0.0863(5) Uani d . 1 1 . .
    O O1 0.32311(13) 0.10156(12) 0.97315(7) 0.0522(4) Uani d . 1 1 . .
    O O2 0.62121(12) 0.41249(11) 0.97696(6) 0.0424(3) Uani d . 1 1 . .
    N N1 0.39319(14) 0.31600(13) 0.98654(7) 0.0384(4) Uani d . 1 1 . .
    H H1 0.3699 0.3994 0.9901 0.046 Uiso calc R 1 1 . .
    N N2 0.56968(16) 0.18952(15) 0.91224(7) 0.0457(4) Uani d . 1 1 . .
    H H2 0.5594 0.1032 0.9149 0.055 Uiso calc R 1 1 . .
    N N3 0.59807(15) 0.17934(14) 1.03822(7) 0.0407(4) Uani d . 1 1 . .
    H H3 0.6244 0.1001 1.0273 0.049 Uiso calc R 1 1 . .
    C C1 0.0244(2) 0.3949(2) 1.06744(11) 0.0523(5) Uani d . 1 1 . .
    C C2 0.14869(18) 0.36985(19) 1.04838(10) 0.0462(5) Uani d . 1 1 . .
    H H2A 0.2185 0.4259 1.0621 0.055 Uiso calc R 1 1 . .
    C C3 0.16722(17) 0.25899(17) 1.00822(9) 0.0381(4) Uani d . 1 1 . .
    C C4 0.29931(18) 0.21885(16) 0.98807(9) 0.0375(4) Uani d . 1 1 . .
    C C5 0.60112(19) 0.24700(18) 0.85011(9) 0.0439(4) Uani d . 1 1 . .
    C C6 0.7180(2) 0.3164(2) 0.84531(11) 0.0558(5) Uani d . 1 1 . .
    H H6 0.7763 0.3256 0.8822 0.067 Uiso calc R 1 1 . .
    C C7 0.7477(3) 0.3719(3) 0.78558(12) 0.0684(7) Uani d . 1 1 . .
    H H7 0.8258 0.4196 0.7831 0.082 Uiso calc R 1 1 . .
    C C8 0.6657(3) 0.3589(2) 0.72965(11) 0.0726(7) Uani d . 1 1 . .
    C C9 0.7009(4) 0.4217(3) 0.66478(14) 0.1173(13) Uani d . 1 1 . .
    H H9A 0.7807 0.3818 0.6512 0.176 Uiso calc R 1 1 . .
    H H9B 0.7130 0.5176 0.6705 0.176 Uiso calc R 1 1 . .
    H H9C 0.6314 0.4053 0.6316 0.176 Uiso calc R 1 1 . .
    C C10 0.06158(19) 0.1775(2) 0.98825(10) 0.0492(5) Uani d . 1 1 . .
    H H10 0.0741 0.1025 0.9616 0.059 Uiso calc R 1 1 . .
    C C11 -0.0622(2) 0.2074(2) 1.00776(12) 0.0601(6) Uani d . 1 1 . .
    H H11 -0.1329 0.1531 0.9936 0.072 Uiso calc R 1 1 . .
    C C12 -0.0815(2) 0.3170(2) 1.04808(12) 0.0591(6) Uani d . 1 1 . .
    H H12 -0.1645 0.3374 1.0617 0.071 Uiso calc R 1 1 . .
    C C13 0.59854(18) 0.20754(18) 1.10666(9) 0.0410(4) Uani d . 1 1 . .
    C C14 0.6514(2) 0.1138(2) 1.15103(10) 0.0577(5) Uani d . 1 1 . .
    H H14 0.6853 0.0331 1.1357 0.069 Uiso calc R 1 1 . .
    C C15 0.6545(3) 0.1384(3) 1.21817(12) 0.0753(7) Uani d . 1 1 . .
    H H15 0.6903 0.0735 1.2473 0.090 Uiso calc R 1 1 . .
    C C16 0.6059(3) 0.2569(3) 1.24288(11) 0.0699(7) Uani d . 1 1 . .
    C C17 0.5550(3) 0.3505(3) 1.19855(12) 0.0721(7) Uani d . 1 1 . .
    H H17 0.5225 0.4317 1.2142 0.087 Uiso calc R 1 1 . .
    C C18 0.5505(2) 0.3279(2) 1.13088(11) 0.0609(6) Uani d . 1 1 . .
    H H18 0.5154 0.3933 1.1019 0.073 Uiso calc R 1 1 . .
    C C19 0.6086(4) 0.2837(4) 1.31697(12) 0.1036(11) Uani d . 1 1 . .
    H H19A 0.6172 0.3794 1.3250 0.155 Uiso calc R 1 1 . .
    H H19B 0.6818 0.2370 1.3386 0.155 Uiso calc R 1 1 . .
    H H19C 0.5286 0.2517 1.3340 0.155 Uiso calc R 1 1 . .
    C C20 0.5180(2) 0.2333(2) 0.79481(11) 0.0633(6) Uani d . 1 1 . .
    H H20 0.4392 0.1869 0.7974 0.076 Uiso calc R 1 1 . .
    C C21 0.5505(3) 0.2879(3) 0.73502(11) 0.0772(8) Uani d . 1 1 . .
    H H21 0.4936 0.2766 0.6978 0.093 Uiso calc R 1 1 . .
loop_
    _atom_site_aniso_label
    _atom_site_aniso_U_11
    _atom_site_aniso_U_22
    _atom_site_aniso_U_33
    _atom_site_aniso_U_12
    _atom_site_aniso_U_13
    _atom_site_aniso_U_23
    P1 0.0371(3) 0.0248(2) 0.0440(3) 0.00215(18) 0.00981(19) -0.00342(18)
    F1 0.0618(9) 0.0742(9) 0.1262(13) 0.0042(7) 0.0322(8) -0.0372(9)
    O1 0.0543(8) 0.0277(6) 0.0757(9) -0.0005(6) 0.0121(7) -0.0088(6)
    O2 0.0414(7) 0.0284(6) 0.0589(8) -0.0007(5) 0.0146(6) -0.0053(6)
    N1 0.0370(8) 0.0245(7) 0.0543(9) 0.0032(6) 0.0083(7) -0.0023(6)
    N2 0.0605(10) 0.0281(7) 0.0503(9) -0.0020(7) 0.0171(8) -0.0054(7)
    N3 0.0478(9) 0.0273(7) 0.0477(9) 0.0088(6) 0.0078(7) -0.0044(6)
    C1 0.0467(11) 0.0432(11) 0.0681(13) 0.0050(9) 0.0131(10) -0.0026(10)
    C2 0.0386(10) 0.0372(10) 0.0634(12) -0.0022(8) 0.0082(9) -0.0043(9)
    C3 0.0394(10) 0.0312(8) 0.0441(10) -0.0004(7) 0.0050(8) 0.0047(7)
    C4 0.0427(10) 0.0277(8) 0.0424(9) -0.0009(7) 0.0040(8) -0.0001(7)
    C5 0.0524(11) 0.0362(9) 0.0443(10) 0.0017(8) 0.0137(9) -0.0071(8)
    C6 0.0523(12) 0.0636(13) 0.0527(12) -0.0067(10) 0.0117(10) -0.0048(10)
    C7 0.0773(16) 0.0674(15) 0.0634(15) -0.0214(13) 0.0275(13) -0.0077(12)
    C8 0.113(2) 0.0568(13) 0.0499(13) -0.0161(14) 0.0230(14) -0.0076(11)
    C9 0.200(4) 0.098(2) 0.0569(16) -0.045(3) 0.036(2) 0.0000(16)
    C10 0.0486(12) 0.0433(10) 0.0556(12) -0.0079(9) 0.0027(9) -0.0022(9)
    C11 0.0420(12) 0.0631(14) 0.0747(15) -0.0108(10) -0.0004(10) 0.0009(12)
    C12 0.0368(11) 0.0619(13) 0.0796(15) 0.0015(10) 0.0108(10) 0.0076(12)
    C13 0.0419(10) 0.0363(9) 0.0450(10) -0.0035(8) 0.0052(8) -0.0018(8)
    C14 0.0731(15) 0.0432(11) 0.0556(13) 0.0021(10) -0.0059(11) 0.0006(9)
    C15 0.110(2) 0.0598(14) 0.0541(14) -0.0110(14) -0.0124(13) 0.0081(12)
    C16 0.0890(18) 0.0740(16) 0.0471(12) -0.0304(14) 0.0079(12) -0.0068(12)
    C17 0.0956(19) 0.0633(14) 0.0590(14) -0.0005(14) 0.0174(13) -0.0187(12)
    C18 0.0824(16) 0.0496(12) 0.0512(12) 0.0142(11) 0.0073(11) -0.0072(10)
    C19 0.148(3) 0.116(2) 0.0475(14) -0.048(2) 0.0094(16) -0.0108(15)
    C20 0.0697(15) 0.0617(14) 0.0588(13) -0.0191(12) 0.0068(11) -0.0095(11)
    C21 0.107(2) 0.0759(17) 0.0473(13) -0.0201(16) -0.0021(13) -0.0073(12)
_geom_special_details
;
All s.u.'s (except the s.u. in the dihedral angle between two l.s. planes) are
estimated using the full covariance matrix. The cell s.u.'s are taken into
account individually in the estimation of s.u.'s in distances, angles and
torsion angles; correlations between s.u.'s in cell parameters are only used
when they are defined by crystal symmetry. An approximate (isotropic)
treatment of cell s.u.'s is used for estimating s.u.'s involving l.s. planes.
;
loop_
    _geom_bond_atom_site_label_1
    _geom_bond_atom_site_label_2
    _geom_bond_site_symmetry_2
    _geom_bond_distance
    _geom_bond_publ_flag
    P1 O2 . 1.4652(12) ?
    P1 N3 . 1.6297(15) ?
    P1 N2 . 1.6336(15) ?
    P1 N1 . 1.6830(14) ?
    F1 C1 . 1.352(2) ?
    O1 C4 . 1.224(2) ?
    N1 C4 . 1.357(2) ?
    N1 H1 . 0.8600 ?
    N2 C5 . 1.436(2) ?
    N2 H2 . 0.8600 ?
    N3 C13 . 1.415(2) ?
    N3 H3 . 0.8600 ?
    C1 C12 . 1.364(3) ?
    C1 C2 . 1.373(3) ?
    C2 C3 . 1.383(3) ?
    C2 H2A . 0.9300 ?
    C3 C10 . 1.385(3) ?
    C3 C4 . 1.488(2) ?
    C5 C20 . 1.369(3) ?
    C5 C6 . 1.385(3) ?
    C6 C7 . 1.380(3) ?
    C6 H6 . 0.9300 ?
    C7 C8 . 1.373(4) ?
    C7 H7 . 0.9300 ?
    C8 C21 . 1.378(4) ?
    C8 C9 . 1.517(3) ?
    C9 H9A . 0.9600 ?
    C9 H9B . 0.9600 ?
    C9 H9C . 0.9600 ?
    C10 C11 . 1.380(3) ?
    C10 H10 . 0.9300 ?
    C11 C12 . 1.377(3) ?
    C11 H11 . 0.9300 ?
    C12 H12 . 0.9300 ?
    C13 C14 . 1.376(3) ?
    C13 C18 . 1.386(3) ?
    C14 C15 . 1.381(3) ?
    C14 H14 . 0.9300 ?
    C15 C16 . 1.376(4) ?
    C15 H15 . 0.9300 ?
    C16 C17 . 1.367(4) ?
    C16 C19 . 1.523(3) ?
    C17 C18 . 1.388(3) ?
    C17 H17 . 0.9300 ?
    C18 H18 . 0.9300 ?
    C19 H19A . 0.9600 ?
    C19 H19B . 0.9600 ?
    C19 H19C . 0.9600 ?
    C20 C21 . 1.386(3) ?
    C20 H20 . 0.9300 ?
    C21 H21 . 0.9300 ?
loop_
    _geom_angle_atom_site_label_1
    _geom_angle_atom_site_label_2
    _geom_angle_atom_site_label_3
    _geom_angle_site_symmetry_1
    _geom_angle_site_symmetry_3
    _geom_angle
    _geom_angle_publ_flag
    O2 P1 N3 . . 116.29(8) ?
    O2 P1 N2 . . 113.75(7) ?
    N3 P1 N2 . . 103.00(8) ?
    O2 P1 N1 . . 107.02(7) ?
    N3 P1 N1 . . 106.15(7) ?
    N2 P1 N1 . . 110.37(8) ?
    C4 N1 P1 . . 123.49(12) ?
    C4 N1 H1 . . 118.3 ?
    P1 N1 H1 . . 118.3 ?
    C5 N2 P1 . . 122.47(12) ?
    C5 N2 H2 . . 118.8 ?
    P1 N2 H2 . . 118.8 ?
    C13 N3 P1 . . 126.55(12) ?
    C13 N3 H3 . . 116.7 ?
    P1 N3 H3 . . 116.7 ?
    F1 C1 C12 . . 118.31(18) ?
    F1 C1 C2 . . 118.40(19) ?
    C12 C1 C2 . . 123.3(2) ?
    C1 C2 C3 . . 118.11(18) ?
    C1 C2 H2A . . 120.9 ?
    C3 C2 H2A . . 120.9 ?
    C2 C3 C10 . . 119.83(17) ?
    C2 C3 C4 . . 122.14(16) ?
    C10 C3 C4 . . 117.95(16) ?
    O1 C4 N1 . . 120.64(16) ?
    O1 C4 C3 . . 121.13(16) ?
    N1 C4 C3 . . 118.22(14) ?
    C20 C5 C6 . . 118.93(19) ?
    C20 C5 N2 . . 121.18(18) ?
    C6 C5 N2 . . 119.89(18) ?
    C7 C6 C5 . . 119.7(2) ?
    C7 C6 H6 . . 120.1 ?
    C5 C6 H6 . . 120.1 ?
    C8 C7 C6 . . 122.1(2) ?
    C8 C7 H7 . . 119.0 ?
    C6 C7 H7 . . 119.0 ?
    C7 C8 C21 . . 117.5(2) ?
    C7 C8 C9 . . 120.8(3) ?
    C21 C8 C9 . . 121.7(3) ?
    C8 C9 H9A . . 109.5 ?
    C8 C9 H9B . . 109.5 ?
    H9A C9 H9B . . 109.5 ?
    C8 C9 H9C . . 109.5 ?
    H9A C9 H9C . . 109.5 ?
    H9B C9 H9C . . 109.5 ?
    C11 C10 C3 . . 120.22(19) ?
    C11 C10 H10 . . 119.9 ?
    C3 C10 H10 . . 119.9 ?
    C12 C11 C10 . . 120.4(2) ?
    C12 C11 H11 . . 119.8 ?
    C10 C11 H11 . . 119.8 ?
    C1 C12 C11 . . 118.13(19) ?
    C1 C12 H12 . . 120.9 ?
    C11 C12 H12 . . 120.9 ?
    C14 C13 C18 . . 118.45(19) ?
    C14 C13 N3 . . 119.09(17) ?
    C18 C13 N3 . . 122.44(17) ?
    C13 C14 C15 . . 120.7(2) ?
    C13 C14 H14 . . 119.7 ?
    C15 C14 H14 . . 119.7 ?
    C16 C15 C14 . . 121.4(2) ?
    C16 C15 H15 . . 119.3 ?
    C14 C15 H15 . . 119.3 ?
    C17 C16 C15 . . 117.7(2) ?
    C17 C16 C19 . . 120.9(3) ?
    C15 C16 C19 . . 121.4(3) ?
    C16 C17 C18 . . 121.9(2) ?
    C16 C17 H17 . . 119.0 ?
    C18 C17 H17 . . 119.0 ?
    C13 C18 C17 . . 119.8(2) ?
    C13 C18 H18 . . 120.1 ?
    C17 C18 H18 . . 120.1 ?
    C16 C19 H19A . . 109.5 ?
    C16 C19 H19B . . 109.5 ?
    H19A C19 H19B . . 109.5 ?
    C16 C19 H19C . . 109.5 ?
    H19A C19 H19C . . 109.5 ?
    H19B C19 H19C . . 109.5 ?
    C5 C20 C21 . . 120.5(2) ?
    C5 C20 H20 . . 119.8 ?
    C21 C20 H20 . . 119.8 ?
    C8 C21 C20 . . 121.3(2) ?
    C8 C21 H21 . . 119.4 ?
    C20 C21 H21 . . 119.4 ?
loop_
    _geom_hbond_atom_site_label_D
    _geom_hbond_atom_site_label_H
    _geom_hbond_atom_site_label_A
    _geom_hbond_site_symmetry_A
    _geom_hbond_distance_DH
    _geom_hbond_distance_HA
    _geom_hbond_distance_DA
    _geom_hbond_angle_DHA
    N1 H1 O2 3_667 0.86 1.97 2.7835(18) 157.0
    N3 H3 O1 3_657 0.86 2.06 2.8972(18) 164.6
data_global
_journal_date_recd_electronic     2011-10-03
_journal_date_accepted     2011-10-17
_journal_name_full     'Acta Crystallographica, Section E'
_journal_year     2011
_journal_volume     67
_journal_issue     11
_journal_page_first     o3034
_journal_page_last     o3034
_journal_paper_category     QO
_journal_coeditor_code     LH5349
_publ_contact_author_name     'Mehrdad Pourayoubi'
_publ_contact_author_address
;
Department of Chemistry, Ferdowsi University of Mashhad, Mashhad 91779, Iran
;
_publ_contact_author_email     mehrdad_pourayoubi@yahoo.com
_publ_contact_author_fax     '(+98)-511-8796416'
_publ_contact_author_phone     '(+98)-511-8795457'
_publ_section_title
;
<i>N</i>-(3-Fluorobenzoyl)-<i>N</i>',<i>N</i>''-bis(4-methylphenyl)phosphoric
triamide
;
loop_
    _publ_author_name
    _publ_author_address
    'Pourayoubi, Mehrdad'
;
Department of Chemistry, Ferdowsi University of Mashhad, Mashhad 91779, Iran
;
    'Shoghpour, Samad'
;
Department of Chemistry, Ferdowsi University of Mashhad, Mashhad 91779, Iran
;
    'Bruno, Giuseppe'
;
Dipartimento di Chimica Inorganica, Villaggio S. Agata, Salita Sperone 31,
Universit\`a di Messina, 98166 Messina, Italy
;
    'Amiri Rudbari, Hadi'
;
Dipartimento di Chimica Inorganica, Villaggio S. Agata, Salita Sperone 31,
Universit\`a di Messina, 98166 Messina, Italy
;
