# Supplementary material for: N-(3-Fluoro­benzo­yl)-N′,N′′-bis­(4-methyl­phen­yl)phospho­ric triamide
Source: Acta Crystallogr Sect E Struct Rep Online. 2011 Oct 29;67(Pt 11):o3034. doi: 10.1107/S1600536811045314 (PMC3247428; doi:10.1107/S1600536811045314)
Supplement: Supplementary file 2 [file e-67-o3034-Isup2.hkl]

#
# h,k,l, Fc-squared, Fo-squared, sigma(Fo-squared) and status flag
#
data_I
_shelx_title ' PORAYOB1102_0m in P2(1)/n'
_shelx_refln_list_code          4
_shelx_F_calc_maximum      249.86
_exptl_crystal_F_000       832.00
_reflns_d_resolution_high  0.8209
 
loop_
 _symmetry_equiv_pos_as_xyz
 'x, y, z'
 '-x+1/2, y+1/2, -z+1/2'
 '-x, -y, -z'
 'x-1/2, -y-1/2, z-1/2'
 
_cell_length_a    10.2132
_cell_length_b     9.8588
_cell_length_c    20.2711
_cell_angle_alpha  90.000
_cell_angle_beta   93.621
_cell_angle_gamma  90.000
 
_shelx_F_squared_multiplier     1.000
 
loop_
 _refln_index_h
 _refln_index_k
 _refln_index_l
 _refln_F_squared_calc
 _refln_F_squared_meas
 _refln_F_squared_sigma
 _refln_observed_status
   2   0   0    14122.69    13560.20    145.95 o
   4   0   0     2584.94     2949.37     33.39 o
   6   0   0      351.04      367.32      7.73 o
   8   0   0      393.74      373.63     10.28 o
  10   0   0       35.05       44.63      8.92 o
  12   0   0        1.77       -0.30      5.46 o
   1   1   0      411.47      381.16      6.40 o
   2   1   0    42344.90    40254.10    322.47 o
   3   1   0       11.50        7.52      1.08 o
   4   1   0     6541.56     6257.71     48.26 o
   5   1   0     1288.33     1382.40     13.83 o
   6   1   0      385.46      374.70      5.98 o
   7   1   0      402.05      414.20      7.84 o
   8   1   0      270.86      241.90      5.94 o
   9   1   0        0.18       -2.58      2.68 o
  10   1   0       10.97        3.14      3.25 o
  11   1   0       91.30       95.00      7.30 o
  12   1   0       48.13       46.75      6.27 o
   0   2   0    62428.86    56629.39    724.05 o
   1   2   0     3538.18     3493.86     23.71 o
   2   2   0     5851.37     5925.29     46.17 o
   3   2   0      562.87      610.41      6.76 o
   4   2   0     1656.74     1794.27     16.94 o
   5   2   0     1348.49     1393.58     14.92 o
   6   2   0     3090.75     3112.00     33.44 o
   7   2   0      187.07      180.56      5.10 o
   8   2   0     1089.75     1106.68     17.76 o
   9   2   0       34.10       36.80      4.78 o
  10   2   0       53.17       62.47      6.16 o
  11   2   0       12.39        6.34      5.51 o
  12   2   0       11.56        6.08      5.03 o
   1   3   0     2589.80     2409.88     16.18 o
   2   3   0      409.77      448.00      4.35 o
   3   3   0     4290.18     4166.74     36.81 o
   4   3   0     1462.24     1481.57     17.02 o
   5   3   0      191.26      212.29      5.42 o
   6   3   0      422.75      382.28     10.12 o
   7   3   0      113.84      123.32      5.64 o
   8   3   0        9.77       10.09      3.65 o
   9   3   0       30.59       26.94      4.54 o
  10   3   0       94.23       87.07      7.50 o
  11   3   0      113.10      117.83      8.22 o
  12   3   0        0.32       -5.50      5.66 o
   0   4   0       48.63       65.25      2.22 o
   1   4   0       71.68      117.27      1.94 o
   2   4   0     4150.54     4035.24     30.43 o
   3   4   0      190.85      298.85      4.66 o
   4   4   0      667.97      654.62      8.45 o
   5   4   0     2063.77     2061.62     30.60 o
   6   4   0      131.03      156.77      6.22 o
   7   4   0      821.12      800.68     14.40 o
   8   4   0       76.72       73.32      7.05 o
   9   4   0        3.47        7.82      4.09 o
  10   4   0       21.71       18.57      5.12 o
  11   4   0       48.64       35.92      5.81 o
   1   5   0      436.17      432.13      4.55 o
   2   5   0      118.00      107.28      2.84 o
   3   5   0       15.71       30.35      1.90 o
   4   5   0      203.94      238.92      4.47 o
   5   5   0       84.24      111.16      4.07 o
   6   5   0       23.48       32.15      2.81 o
   7   5   0      118.81      107.98      5.08 o
   8   5   0        3.89       -2.78      3.41 o
   9   5   0      632.75      601.76     15.42 o
  10   5   0        3.14       11.50      4.68 o
  11   5   0      169.84      195.37     13.23 o
   0   6   0       52.40       44.87      2.54 o
   1   6   0        7.38        5.10      1.24 o
   2   6   0      424.86      423.10      5.61 o
   3   6   0       96.34       87.04      3.16 o
   4   6   0      121.03      114.62      4.89 o
   5   6   0      199.06      190.31      5.15 o
   6   6   0      285.48      288.89      6.57 o
   7   6   0      461.30      443.16     12.87 o
   8   6   0        3.13        1.90      3.14 o
   9   6   0       42.02       45.73      4.96 o
  10   6   0       10.10       12.14      4.78 o
   1   7   0     1014.97     1049.13     10.05 o
   2   7   0      271.40      274.61      4.53 o
   3   7   0      231.89      253.94      4.84 o
   4   7   0        1.36        3.18      2.06 o
   5   7   0       23.62       27.12      3.56 o
   6   7   0      227.87      205.54      6.67 o
   7   7   0        0.39        4.40      3.17 o
   8   7   0       34.00       43.66      4.80 o
   9   7   0       65.04       61.53      6.55 o
  10   7   0       43.84       43.41      7.77 o
   0   8   0        0.01       -2.14      2.27 o
   1   8   0      277.68      274.93      4.69 o
   2   8   0      160.29      145.96      4.10 o
   3   8   0       77.87       80.06      3.36 o
   4   8   0       30.06       40.90      3.17 o
   5   8   0       12.55       15.84      3.18 o
   6   8   0      745.04      724.55     14.36 o
   7   8   0       27.33       29.71      4.38 o
   8   8   0       62.20       57.93      6.27 o
   9   8   0        1.72       -5.42      5.42 o
   1   9   0        0.05        0.03      2.26 o
   2   9   0       28.00       31.89      2.99 o
   3   9   0      242.36      248.57      6.17 o
   4   9   0      243.01      204.85      5.86 o
   5   9   0      255.20      257.28      6.72 o
   6   9   0       42.76       35.53      5.23 o
   7   9   0      138.18      133.55     10.90 o
   8   9   0       18.26       15.28      6.50 o
   0  10   0      615.25      591.73     17.30 o
   1  10   0        3.30        0.45      2.58 o
   2  10   0      122.66      113.84      5.29 o
   3  10   0       58.04       67.08      5.33 o
   4  10   0        1.05       -1.15      3.74 o
   5  10   0      216.57      257.91     10.21 o
   6  10   0       25.56       21.90      5.06 o
   1  11   0       74.32       77.44      5.72 o
   2  11   0        1.31        6.98      4.09 o
   3  11   0      169.79      176.35      9.76 o
   4  11   0       98.49       91.91      7.14 o
   0  12   0       11.75        4.16      7.13 o
 -11   0   1       54.22       61.34      8.62 o
  -9   0   1       19.24       14.73      7.60 o
  -7   0   1     1285.84     1255.80     27.51 o
  -5   0   1     5372.12     5413.57     72.24 o
  -3   0   1      107.00      115.28      2.97 o
   3   0   1    11902.08    11632.97    232.59 o
   5   0   1      183.22      200.83      6.61 o
   7   0   1      413.57      376.37     10.20 o
   9   0   1      123.09      122.69      7.06 o
  11   0   1       14.06       16.07      8.02 o
 -12   1   1        5.60       16.01      5.25 o
 -11   1   1       58.25       62.48      6.29 o
 -10   1   1        1.71       -1.48      2.89 o
  -9   1   1       13.80       10.81      2.97 o
  -8   1   1      494.72      432.59      7.79 o
  -7   1   1      237.18      237.48      4.98 o
  -6   1   1      179.19      161.59      3.64 o
  -5   1   1     8095.44     8270.83     71.52 o
  -4   1   1     3485.51     3208.27     28.57 o
  -3   1   1    14891.41    14740.14    112.55 o
  -2   1   1      433.52      376.22      3.73 o
  -1   1   1      587.25      589.09      7.08 o
   1   1   1        1.86       -0.50      0.50 o
   2   1   1     6873.97     6975.45     62.23 o
   3   1   1     5671.72     5499.99     47.13 o
   4   1   1      470.70      511.13      6.09 o
   5   1   1     1624.70     1509.14     14.93 o
   6   1   1        6.50       15.28      1.90 o
   7   1   1        4.84        2.93      2.05 o
   8   1   1      246.99      220.63      5.84 o
   9   1   1        4.99        4.72      2.80 o
  10   1   1        2.53        2.84      3.88 o
  11   1   1       21.53       27.67      5.21 o
  12   1   1       13.99        8.60      5.54 o
 -12   2   1       15.68       20.31      5.35 o
 -11   2   1        5.84        8.12      4.46 o
 -10   2   1       37.10       24.54      4.68 o
  -9   2   1       21.98       18.47      4.09 o
  -8   2   1      929.27      918.67     18.27 o
  -7   2   1      644.42      645.26      9.50 o
  -6   2   1      719.04      656.99     10.24 o
  -5   2   1       72.37       95.99      4.12 o
  -4   2   1     1392.47     1549.93     14.18 o
  -3   2   1     3743.84     3971.72     32.85 o
  -2   2   1     7036.90     6667.30     51.14 o
  -1   2   1     8362.36     8238.75     62.56 o
   0   2   1     2465.39     2319.34     15.15 o
   1   2   1     4156.75     3907.68     27.30 o
   2   2   1     6545.32     6998.70     53.77 o
   3   2   1      734.83      722.86      7.72 o
   4   2   1      446.22      462.13      5.43 o
   5   2   1      190.33      186.27      4.08 o
   6   2   1      223.83      229.71      5.03 o
   7   2   1       52.62       50.60      3.21 o
   8   2   1      197.25      203.65      6.47 o
   9   2   1       53.12       45.31      5.12 o
  10   2   1       35.60       33.97      5.12 o
  11   2   1       28.01       28.82      7.91 o
  12   2   1       12.44        3.98      6.77 o
 -12   3   1       22.36       23.50      7.11 o
 -11   3   1       61.33       64.95      6.74 o
 -10   3   1      118.27      119.84      7.76 o
  -9   3   1       36.29       48.96      5.37 o
  -8   3   1        0.02        0.20      3.74 o
  -7   3   1      274.71      249.15      9.12 o
  -6   3   1        1.60       10.38      2.51 o
  -5   3   1     2404.16     2439.65     29.20 o
  -4   3   1      530.42      508.01      6.13 o
  -3   3   1     3570.05     3753.47     31.46 o
  -2   3   1      825.87      885.17      7.67 o
  -1   3   1     1219.31     1167.38      8.66 o
   0   3   1      260.78      313.12      3.64 o
   1   3   1       30.67       30.07      1.23 o
   2   3   1        0.40        1.20      0.96 o
   3   3   1      205.17      222.62      3.14 o
   4   3   1      757.95      892.23     11.32 o
   5   3   1     1150.76     1326.16     17.60 o
   6   3   1       82.83       78.59      4.21 o
   7   3   1      433.69      427.90     11.21 o
   8   3   1        6.06        6.14      3.78 o
   9   3   1        8.48        7.73      4.62 o
  10   3   1       69.66       73.21      6.73 o
  11   3   1       31.29       26.27      5.60 o
 -11   4   1       66.22       78.10      9.22 o
 -10   4   1        1.14        0.10      3.97 o
  -9   4   1       26.93       33.78      4.89 o
  -8   4   1      465.32      447.17     12.22 o
  -7   4   1      807.55      840.29     14.76 o
  -6   4   1     1416.53     1400.49     21.63 o
  -5   4   1      173.25      190.70      4.97 o
  -4   4   1       76.19      113.14      4.48 o
  -3   4   1        5.60        3.32      1.31 o
  -2   4   1     3232.32     3731.20     28.26 o
  -1   4   1       72.54       67.54      1.57 o
   0   4   1       76.21      105.49      1.98 o
   1   4   1       71.71       61.75      1.70 o
   2   4   1      941.23     1166.04      9.97 o
   3   4   1     2106.16     2058.27     18.04 o
   4   4   1      372.86      453.61      6.38 o
   5   4   1        7.14        9.03      2.15 o
   6   4   1     1069.81     1014.00     28.03 o
   7   4   1       28.04       33.88      4.43 o
   8   4   1      209.36      215.26     17.39 o
   9   4   1       29.65       53.26      5.71 o
  10   4   1        5.57        4.99      4.17 o
  11   4   1       82.65       89.59      7.88 o
 -11   5   1        0.17        4.46      6.30 o
 -10   5   1       64.10       67.46      6.59 o
  -9   5   1       18.30       10.94      5.10 o
  -8   5   1       50.19       50.44      5.37 o
  -7   5   1        2.65        3.89      2.74 o
  -6   5   1       63.77       79.55      3.82 o
  -5   5   1       88.16      103.37      3.98 o
  -4   5   1      133.59      134.08      3.34 o
  -3   5   1     1374.52     1403.13     13.43 o
  -2   5   1      114.86      131.49      2.69 o
  -1   5   1      164.42      143.33      2.42 o
   0   5   1       80.91       55.27      1.68 o
   1   5   1      642.79      672.72      6.01 o
   2   5   1      109.94      133.99      3.25 o
   3   5   1      123.81      130.58      2.89 o
   4   5   1      499.11      494.37      6.90 o
   5   5   1       76.12       88.97      4.36 o
   6   5   1      198.18      221.96      5.65 o
   7   5   1        1.08        1.73      3.36 o
   8   5   1      220.89      185.12      7.10 o
   9   5   1       68.41       70.57      7.46 o
  10   5   1       35.42       22.13      5.25 o
  11   5   1        0.34        0.86      7.73 o
 -10   6   1        2.04       11.24      4.78 o
  -9   6   1       10.04       15.51      3.72 o
  -8   6   1       22.41       18.84      3.98 o
  -7   6   1        5.16        6.37      3.22 o
  -6   6   1      548.79      591.93      9.63 o
  -5   6   1        5.70        3.19      2.09 o
  -4   6   1       87.28       87.42      4.34 o
  -3   6   1      181.32      174.16      4.78 o
  -2   6   1        0.54       -1.29      1.29 o
  -1   6   1      275.04      266.37      4.00 o
   0   6   1       65.76       70.25      2.01 o
   1   6   1      314.15      310.12      3.83 o
   2   6   1      465.04      509.89      6.04 o
   3   6   1      278.05      310.08      5.50 o
   4   6   1        5.00        0.68      1.82 o
   5   6   1      180.30      182.17      4.99 o
   6   6   1      759.71      760.32     11.44 o
   7   6   1        7.10       22.22      3.33 o
   8   6   1       96.13       87.54      5.87 o
   9   6   1        9.97        5.85      3.85 o
  10   6   1       14.21        4.44      8.62 o
 -10   7   1      115.80      134.26     19.91 o
  -9   7   1       31.61       31.11      7.80 o
  -8   7   1       14.83       22.91      5.68 o
  -7   7   1      104.46       88.53      5.53 o
  -6   7   1      168.70      170.77      6.01 o
  -5   7   1        0.09        3.05      2.05 o
  -4   7   1      143.33      130.48      5.74 o
  -3   7   1      131.93      121.61      3.55 o
  -2   7   1      117.50      124.07      3.50 o
  -1   7   1       76.80       77.90      2.56 o
   0   7   1        4.43        4.79      1.46 o
   1   7   1      540.47      561.49      6.63 o
   2   7   1      142.52      141.62      3.46 o
   3   7   1       23.11       21.94      2.39 o
   4   7   1       17.22       16.22      2.35 o
   5   7   1        1.47        1.87      1.94 o
   6   7   1        7.85        5.24      2.78 o
   7   7   1      139.91      125.30      6.51 o
   8   7   1       52.43       57.41      5.41 o
   9   7   1        8.88        3.91      4.39 o
  10   7   1       78.36      102.29     10.51 o
  -9   8   1       41.98       38.08      7.77 o
  -8   8   1        9.44       11.97      4.43 o
  -7   8   1        3.65        1.18      4.00 o
  -6   8   1      164.26      179.13      7.31 o
  -5   8   1        1.82        0.26      2.69 o
  -4   8   1      118.10      123.61      4.57 o
  -3   8   1        0.78        3.78      2.20 o
  -2   8   1     1251.24     1190.38     13.11 o
  -1   8   1      282.43      271.77      4.65 o
   0   8   1        6.58        9.14      1.76 o
   1   8   1      339.22      307.65      5.67 o
   2   8   1      576.33      550.94      7.65 o
   3   8   1       57.25       63.03      3.35 o
   4   8   1      156.72      164.50      5.93 o
   5   8   1       76.70       70.97      4.45 o
   6   8   1      505.45      528.71     10.79 o
   7   8   1       68.86       80.57      5.70 o
   8   8   1       51.37       49.16      6.20 o
   9   8   1       20.61       25.57      5.43 o
  -8   9   1       18.20       32.38      7.35 o
  -7   9   1       20.07       32.74      6.85 o
  -6   9   1       24.33       23.58      6.26 o
  -5   9   1        3.17        2.94      2.82 o
  -4   9   1       22.43       21.96      2.83 o
  -3   9   1      155.23      150.26      5.00 o
  -2   9   1      372.24      352.48      7.08 o
  -1   9   1      129.28      125.22      3.75 o
   0   9   1      154.33      160.02      4.08 o
   1   9   1       32.64       27.54      2.75 o
   2   9   1      792.74      800.92     14.79 o
   3   9   1      164.45      159.57      5.63 o
   4   9   1       79.36       96.23      4.58 o
   5   9   1        0.94        2.27      2.93 o
   6   9   1        3.89       -0.20      3.37 o
   7   9   1        6.31       11.67      4.57 o
   8   9   1        6.45       14.92      8.62 o
  -6  10   1       97.17      108.49     10.86 o
  -5  10   1       85.33       92.20      7.00 o
  -4  10   1      203.54      216.90      9.18 o
  -3  10   1      297.18      295.18      8.92 o
  -2  10   1      486.36      455.01      9.59 o
  -1  10   1      188.43      166.89      5.44 o
   0  10   1       20.89       23.74      3.41 o
   1  10   1      108.53       96.12      5.07 o
   2  10   1      340.87      330.33     13.03 o
   3  10   1      201.45      213.89      6.76 o
   4  10   1      210.21      212.93      8.84 o
   5  10   1        6.29       15.57      4.52 o
   6  10   1      167.65      174.09      9.26 o
  -4  11   1        0.09        8.11      4.17 o
  -3  11   1      133.93      143.78      8.43 o
  -2  11   1       29.00       40.97      5.51 o
  -1  11   1        7.78        7.07      3.97 o
   0  11   1       77.03       79.09      5.79 o
   1  11   1        0.37        4.99      4.14 o
   2  11   1       63.23       61.37      5.33 o
   3  11   1       13.29       13.15      4.57 o
   4  11   1       10.81       14.72      4.78 o
   0  12   1        1.22       -2.94      5.65 o
 -12   0   2        1.31        1.78      5.46 o
 -10   0   2       21.27       16.55      5.24 o
  -8   0   2      124.68      124.91      6.98 o
  -6   0   2      365.79      344.56      8.24 o
  -4   0   2     6690.40     6903.92     69.27 o
  -2   0   2     9517.85     9509.33     94.38 o
   2   0   2      715.99      583.89     10.04 o
   4   0   2      319.31      396.84      7.35 o
   6   0   2      153.78      145.40      5.71 o
   8   0   2     1644.30     1586.12     27.67 o
  10   0   2       73.24       87.66      8.19 o
  12   0   2       72.39       86.78     14.27 o
 -12   1   2      173.94      185.32     10.15 o
 -11   1   2       79.59       86.27      6.95 o
 -10   1   2        4.48        3.72      3.60 o
  -9   1   2       24.72       20.63      3.13 o
  -8   1   2      201.90      191.22      5.37 o
  -7   1   2        0.57       -0.86      2.17 o
  -6   1   2       18.87       25.90      1.91 o
  -5   1   2      287.08      398.58      5.07 o
  -4   1   2     2558.96     2460.19     18.31 o
  -3   1   2       15.23       11.44      0.97 o
  -2   1   2     3163.57     3130.69     23.17 o
  -1   1   2     2873.15     2813.75     27.66 o
   0   1   2        0.05       -1.11      1.11 o
   1   1   2      104.49      141.29      2.72 o
   2   1   2     1001.07     1063.85     11.48 o
   3   1   2       21.94       23.36      2.46 o
   4   1   2      314.99      294.18      4.72 o
   5   1   2     1661.48     1706.04     20.90 o
   6   1   2      364.00      311.83      5.81 o
   7   1   2        6.06        6.24      2.13 o
   8   1   2      358.96      294.68      6.87 o
   9   1   2       61.54       57.42      5.71 o
  10   1   2        3.50        0.29      3.88 o
  11   1   2       11.25       13.70      5.03 o
  12   1   2       20.49       27.60      5.69 o
 -12   2   2        0.01       -2.38      5.46 o
 -11   2   2        9.70        9.06      4.68 o
 -10   2   2      139.24      155.18      8.33 o
  -9   2   2        8.44        1.39      3.43 o
  -8   2   2     1206.59     1225.10     24.85 o
  -7   2   2      551.86      529.46     12.49 o
  -6   2   2     1568.23     1533.05     21.09 o
  -5   2   2      706.33      657.68      7.69 o
  -4   2   2      282.40      360.00      4.73 o
  -3   2   2     1338.72     1330.59     11.37 o
  -2   2   2      808.14      780.97      8.58 o
  -1   2   2       15.70        6.04      0.90 o
   0   2   2     2509.78     2392.46     19.60 o
   1   2   2     1610.52     1473.83     11.89 o
   2   2   2     1232.24     1280.41     11.36 o
   3   2   2      619.19      650.90      7.57 o
   4   2   2        0.73        4.90      1.24 o
   5   2   2        3.45       -0.08      1.80 o
   6   2   2       27.08       21.73      2.10 o
   7   2   2       37.05       33.67      3.80 o
   8   2   2      752.70      762.98     13.75 o
   9   2   2      111.25      102.46     10.84 o
  10   2   2      107.41      108.35      8.16 o
  11   2   2        0.96       -2.29      4.64 o
  12   2   2       20.76       22.75      5.81 o
 -12   3   2       69.43       64.62     12.78 o
 -11   3   2      101.39      105.73      7.97 o
 -10   3   2      313.81      317.83     10.97 o
  -9   3   2       71.91       72.35      5.94 o
  -8   3   2      221.34      196.59      7.98 o
  -7   3   2       46.24       47.69      3.85 o
  -6   3   2      988.93      886.60     15.20 o
  -5   3   2      117.84       98.75      3.57 o
  -4   3   2      130.44      169.49      3.31 o
  -3   3   2     2540.65     2597.97     21.20 o
  -2   3   2       13.40       10.50      1.05 o
  -1   3   2     1038.50     1136.67      8.79 o
   0   3   2     4784.02     4751.01     31.62 o
   1   3   2      814.21      758.42      6.56 o
   2   3   2      308.90      316.03      3.89 o
   3   3   2      105.97      103.46      2.40 o
   4   3   2      434.99      482.09      6.63 o
   5   3   2      479.71      527.37      8.55 o
   6   3   2      342.22      346.74      5.71 o
   7   3   2       52.79       46.96      2.51 o
   8   3   2      311.62      306.12      6.15 o
   9   3   2       27.14       26.51      4.57 o
  10   3   2       66.21       70.07      6.50 o
  11   3   2       48.46       71.06      7.19 o
 -11   4   2       10.75       18.13      6.73 o
 -10   4   2      123.78      129.43      8.19 o
  -9   4   2       53.43       46.77      5.37 o
  -8   4   2      709.22      695.29     25.04 o
  -7   4   2      318.28      337.66      7.51 o
  -6   4   2       46.52       60.12      3.52 o
  -5   4   2      393.48      401.46      6.91 o
  -4   4   2      450.80      459.48      6.75 o
  -3   4   2     1895.96     2124.75     17.84 o
  -2   4   2     2943.42     3091.58     22.60 o
  -1   4   2      895.94     1098.03      8.16 o
   0   4   2       53.38       37.75      1.84 o
   1   4   2      921.21     1045.75      8.56 o
   2   4   2      584.58      604.89      5.70 o
   3   4   2        2.96        9.05      1.40 o
   4   4   2      705.07      785.92      9.04 o
   5   4   2      892.58      860.59     21.51 o
   6   4   2        1.03        3.75      3.19 o
   7   4   2      722.57      691.58     16.88 o
   8   4   2       78.80      104.84      6.97 o
   9   4   2        7.08       13.80      5.07 o
  10   4   2      110.28      116.40      8.10 o
  11   4   2       61.60       60.84      7.66 o
 -11   5   2      130.72      108.54     11.89 o
 -10   5   2       15.11       14.49      6.08 o
  -9   5   2      236.66      259.86     10.01 o
  -8   5   2       93.49       79.01      6.27 o
  -7   5   2        2.43       -2.49      2.49 o
  -6   5   2       47.57       52.33      4.22 o
  -5   5   2       13.88       25.46      2.30 o
  -4   5   2      186.14      241.62      4.15 o
  -3   5   2      761.29      838.30      8.88 o
  -2   5   2     1234.47     1250.05     10.35 o
  -1   5   2      395.31      415.92      4.23 o
   0   5   2     1104.27     1062.67      8.51 o
   1   5   2      157.60      125.10      2.46 o
   2   5   2       54.21       48.31      1.90 o
   3   5   2       96.08       83.22      2.62 o
   4   5   2       78.04       76.80      2.71 o
   5   5   2      301.42      313.79      7.01 o
   6   5   2       10.62       10.70      3.08 o
   7   5   2      163.04      152.11      7.89 o
   8   5   2       79.52       78.48      5.40 o
   9   5   2      503.08      516.69     12.25 o
  10   5   2        0.04        3.61      4.59 o
  11   5   2       36.68       44.02     10.10 o
 -10   6   2      126.82      117.70      8.19 o
  -9   6   2       84.28       64.55      6.27 o
  -8   6   2       44.71       46.22      4.72 o
  -7   6   2       35.74       34.96      3.90 o
  -6   6   2      594.00      587.15     10.21 o
  -5   6   2      258.88      269.64      6.60 o
  -4   6   2       98.78       95.00      3.15 o
  -3   6   2        2.43        5.12      1.55 o
  -2   6   2      754.87      771.06      7.92 o
  -1   6   2        4.15        1.26      1.15 o
   0   6   2       62.33       72.86      2.12 o
   1   6   2        6.08        4.65      1.25 o
   2   6   2      111.37      137.41      4.28 o
   3   6   2        0.99        4.79      1.67 o
   4   6   2      319.88      323.98      5.30 o
   5   6   2      960.64      879.27     13.38 o
   6   6   2      135.20      121.45      5.28 o
   7   6   2      600.44      568.91     10.88 o
   8   6   2       39.40       44.45      6.31 o
   9   6   2       15.10       13.69      4.13 o
  10   6   2       24.18       30.60      5.83 o
 -10   7   2       61.89       71.66      9.25 o
  -9   7   2       59.26       74.15      6.90 o
  -8   7   2       26.78       28.55      5.05 o
  -7   7   2        1.40        1.09      3.08 o
  -6   7   2       61.18       62.90      4.63 o
  -5   7   2      193.70      198.65      4.83 o
  -4   7   2        3.90        0.62      1.93 o
  -3   7   2       58.48       62.50      2.62 o
  -2   7   2       41.76       48.30      2.44 o
  -1   7   2      633.29      630.69      6.66 o
   0   7   2        6.16        5.93      1.44 o
   1   7   2      850.79      862.00      8.92 o
   2   7   2       28.52       34.36      2.14 o
   3   7   2      697.19      676.93     11.52 o
   4   7   2      106.03      115.98      4.34 o
   5   7   2        8.15        8.68      2.92 o
   6   7   2       11.30       14.30      3.11 o
   7   7   2       17.67       17.57      3.91 o
   8   7   2       18.57       13.63      3.83 o
   9   7   2      151.15      144.24      7.89 o
  -9   8   2        0.52       -3.76     10.70 o
  -8   8   2        7.28        3.27      5.88 o
  -7   8   2       81.52       78.05      6.63 o
  -6   8   2      602.93      584.21     12.38 o
  -5   8   2        4.73        3.26      2.73 o
  -4   8   2       72.55       73.87      4.03 o
  -3   8   2      306.19      296.60      5.82 o
  -2   8   2       35.28       38.41      2.58 o
  -1   8   2     1039.36     1020.80     10.18 o
   0   8   2      610.07      564.49      6.76 o
   1   8   2       70.99       67.76      3.31 o
   2   8   2      263.82      260.22      5.22 o
   3   8   2       41.96       45.25      3.05 o
   4   8   2      237.60      239.84      6.52 o
   5   8   2      139.24      136.07      6.77 o
   6   8   2      182.04      194.22      6.73 o
   7   8   2      107.12      100.75      6.36 o
   8   8   2       48.60       45.76      6.02 o
   9   8   2        2.89       -2.93      5.42 o
  -8   9   2       26.92       32.26      9.81 o
  -7   9   2      163.36      148.15     11.35 o
  -6   9   2        0.20        1.90      3.74 o
  -5   9   2      127.82      117.89      9.15 o
  -4   9   2      114.07      106.02      4.46 o
  -3   9   2       32.51       29.82      2.92 o
  -2   9   2       21.39       14.46      2.47 o
  -1   9   2        0.61        0.40      1.79 o
   0   9   2       13.95       11.39      2.24 o
   1   9   2      444.19      435.41      7.28 o
   2   9   2       86.88       84.28      3.75 o
   3   9   2      726.94      718.05     11.08 o
   4   9   2      158.27      156.76      7.55 o
   5   9   2       26.93       36.79      3.83 o
   6   9   2       20.99       14.48      4.07 o
   7   9   2        3.84        1.86      4.17 o
   8   9   2        4.35        5.65      5.88 o
  -6  10   2       70.45       74.07      7.51 o
  -5  10   2      157.13      170.45     15.38 o
  -4  10   2       60.04       61.98      6.90 o
  -3  10   2       94.15       81.18      5.37 o
  -2  10   2      107.44      121.32      5.67 o
  -1  10   2      111.86      100.05      4.62 o
   0  10   2      853.11      776.95     11.84 o
   1  10   2        1.48        0.37      2.49 o
   2  10   2       53.60       48.24      4.88 o
   3  10   2       47.57       58.93      4.33 o
   4  10   2        5.87       11.65      3.33 o
   5  10   2      117.37      150.13      8.57 o
   6  10   2        0.04        3.70      4.57 o
  -4  11   2      232.31      229.50      9.70 o
  -3  11   2       64.57       62.46      6.18 o
  -2  11   2        0.48        4.21      4.09 o
  -1  11   2       26.49       34.79      5.00 o
   0  11   2        0.78        3.55      3.99 o
   1  11   2       64.15       59.84      5.10 o
   2  11   2        0.05        0.16      3.47 o
   3  11   2      222.03      220.11     13.97 o
   4  11   2       40.35       31.93      7.25 o
 -11   0   3        7.85        5.50      4.82 o
  -9   0   3       50.86       47.61      5.00 o
  -7   0   3      112.30      107.33      4.82 o
  -5   0   3       46.28       41.76      2.47 o
  -3   0   3     2525.01     2463.66     25.52 o
  -1   0   3       42.54       45.09      1.59 o
   1   0   3       86.60       75.43      2.21 o
   3   0   3        1.66        9.28      1.91 o
   5   0   3        0.21        5.81      2.50 o
   7   0   3       73.14       54.75      4.43 o
   9   0   3      284.34      301.19     12.71 o
  11   0   3        9.85        9.21      6.24 o
 -12   1   3       17.31       21.98      5.35 o
 -11   1   3      142.78      146.67      7.26 o
 -10   1   3        0.16       -2.75      2.87 o
  -9   1   3       48.73       53.18      3.82 o
  -8   1   3      366.83      362.64      7.21 o
  -7   1   3       67.26       57.29      3.90 o
  -6   1   3      104.02      109.96      2.94 o
  -5   1   3      331.81      367.44      4.52 o
  -4   1   3     1669.05     1686.81     12.98 o
  -3   1   3      197.48      184.56      2.38 o
  -2   1   3      187.12      208.74      2.29 o
  -1   1   3      415.78      354.98      4.23 o
   0   1   3      826.65      830.41      8.90 o
   1   1   3    12650.30    12164.84    116.78 o
   2   1   3      315.28      226.08      5.89 o
   3   1   3     3791.63     3703.91     34.34 o
   4   1   3     1942.80     1904.23     19.64 o
   5   1   3     1428.46     1358.87     21.72 o
   6   1   3       79.75       71.27      4.00 o
   7   1   3       57.47       54.15      3.45 o
   8   1   3        0.40        3.20      3.01 o
   9   1   3      103.18       91.86      6.61 o
  10   1   3       31.61       28.40      7.32 o
  11   1   3        7.11        6.29      4.82 o
  12   1   3        2.17       11.85      5.25 o
 -12   2   3       43.39       46.52      7.53 o
 -11   2   3        6.85        5.11      4.34 o
 -10   2   3       42.03       35.15      4.98 o
  -9   2   3       49.27       57.10      5.23 o
  -8   2   3      732.74      680.85     15.18 o
  -7   2   3      289.57      275.55      5.76 o
  -6   2   3      367.35      412.69      6.28 o
  -5   2   3       23.86       26.33      2.37 o
  -4   2   3     3357.67     3719.51     28.22 o
  -3   2   3      214.24      201.71      2.93 o
  -2   2   3     3954.03     3933.70     30.43 o
  -1   2   3      780.21      946.37      8.01 o
   0   2   3     5360.16     5462.25     43.78 o
   1   2   3      764.87      840.14      7.42 o
   2   2   3     1319.42     1363.51     12.10 o
   3   2   3       11.92        6.72      1.35 o
   4   2   3      874.38     1014.64     16.15 o
   5   2   3       85.27      112.88      5.18 o
   6   2   3      164.51      187.80      6.29 o
   7   2   3       58.93       61.79      3.94 o
   8   2   3      172.09      147.85      6.05 o
   9   2   3       28.69       36.64      5.03 o
  10   2   3       38.35       46.76      5.60 o
  11   2   3      161.23      180.34      9.95 o
  12   2   3        1.42       -0.25      4.68 o
 -12   3   3        5.73        6.78      6.08 o
 -11   3   3      222.19      232.08     12.39 o
 -10   3   3        4.52        6.74      4.11 o
  -9   3   3        0.68        9.39      3.58 o
  -8   3   3      343.23      323.26     10.87 o
  -7   3   3      108.88       83.38      4.57 o
  -6   3   3      108.59      114.48      6.21 o
  -5   3   3      161.24      136.93      3.63 o
  -4   3   3     1094.92     1139.34     11.04 o
  -3   3   3      324.66      330.16      4.81 o
  -2   3   3     1225.77     1153.58     10.81 o
  -1   3   3      438.04      490.23      4.93 o
   0   3   3      150.35      144.82      2.45 o
   1   3   3      110.43       95.49      2.17 o
   2   3   3      557.35      519.93      5.47 o
   3   3   3      384.46      413.78      5.10 o
   4   3   3      148.86      147.54      3.57 o
   5   3   3     1290.52     1332.95     16.30 o
   6   3   3       88.17       88.23      4.34 o
   7   3   3     1173.77     1133.13     15.70 o
   8   3   3        5.64       10.02      2.34 o
   9   3   3       62.64       69.48      6.16 o
  10   3   3        9.35        8.66      4.43 o
  11   3   3       84.82       97.14     14.65 o
 -11   4   3       58.40       49.73      7.77 o
 -10   4   3        3.62       13.28      5.28 o
  -9   4   3       41.83       59.08      8.88 o
  -8   4   3      201.30      209.20      8.33 o
  -7   4   3       39.39       42.37      3.33 o
  -6   4   3      272.93      273.86      7.04 o
  -5   4   3       41.02       34.40      3.19 o
  -4   4   3      164.14      112.62      3.90 o
  -3   4   3     1007.27      991.27      9.75 o
  -2   4   3     1003.15     1186.02      9.21 o
  -1   4   3       42.20       34.08      1.74 o
   0   4   3        0.02       -0.84      0.84 o
   1   4   3     1224.61     1182.31      9.88 o
   2   4   3      761.43      872.32      7.61 o
   3   4   3      637.97      679.30      7.53 o
   4   4   3       62.80       37.82      2.16 o
   5   4   3      195.16      176.74      4.38 o
   6   4   3      477.94      446.56     10.42 o
   7   4   3       71.04       72.04      5.71 o
   8   4   3      105.55       88.62      6.52 o
   9   4   3      172.51      196.90      9.15 o
  10   4   3       38.42       40.92      5.81 o
  11   4   3      164.78      184.98     10.50 o
 -11   5   3       26.09       22.29      6.73 o
 -10   5   3       51.45       59.88     14.56 o
  -9   5   3       43.11       40.59      5.32 o
  -8   5   3      104.19      106.42      6.79 o
  -7   5   3        1.47        0.04      3.19 o
  -6   5   3      146.54      131.13      4.65 o
  -5   5   3      140.85      161.51      4.52 o
  -4   5   3       80.34       86.06      2.75 o
  -3   5   3      105.28      138.30      4.13 o
  -2   5   3       90.58       69.01      2.04 o
  -1   5   3      248.19      201.56      2.97 o
   0   5   3       30.29       38.51      1.60 o
   1   5   3      174.99      164.31      2.92 o
   2   5   3      576.91      541.64      7.17 o
   3   5   3      578.53      636.15      7.22 o
   4   5   3       47.15       41.68      2.21 o
   5   5   3      506.42      546.65      9.26 o
   6   5   3       32.35       38.44      3.91 o
   7   5   3       94.17      109.31      8.67 o
   8   5   3      179.59      173.81      7.42 o
   9   5   3       44.55       52.62      5.26 o
  10   5   3        7.54       11.12      4.78 o
  11   5   3        7.51       -4.30      4.43 o
 -10   6   3       39.78       60.01      8.19 o
  -9   6   3       97.14      101.83      9.45 o
  -8   6   3       30.20       30.22      3.92 o
  -7   6   3       20.56       26.68      3.78 o
  -6   6   3      853.36      848.68     11.99 o
  -5   6   3        8.97        2.97      1.98 o
  -4   6   3      679.25      638.87      8.05 o
  -3   6   3      525.16      504.80      9.59 o
  -2   6   3        2.62       -1.35      1.35 o
  -1   6   3        3.72        4.03      1.16 o
   0   6   3     1253.76     1325.75     11.57 o
   1   6   3      441.53      451.33      5.11 o
   2   6   3        5.93        1.55      1.38 o
   3   6   3      134.05      126.87      4.67 o
   4   6   3      966.37      939.87     11.44 o
   5   6   3       49.25       54.00      3.03 o
   6   6   3      472.70      475.76      9.44 o
   7   6   3      309.77      294.07      8.31 o
   8   6   3        0.15       -3.19      3.19 o
   9   6   3       84.95       85.70      6.21 o
  10   6   3        1.83       -4.34      4.34 o
 -10   7   3       54.46       73.71      9.25 o
  -9   7   3       13.96       14.27      4.63 o
  -8   7   3       37.77       42.18      5.51 o
  -7   7   3        0.02        0.11      3.39 o
  -6   7   3      141.14      141.01      8.46 o
  -5   7   3      245.00      262.57      6.73 o
  -4   7   3        6.01        2.83      1.76 o
  -3   7   3        4.25        3.40      1.61 o
  -2   7   3      109.83      110.50      2.94 o
  -1   7   3        3.20        3.98      1.35 o
   0   7   3     1167.54     1103.38     11.14 o
   1   7   3      447.48      435.13      5.72 o
   2   7   3     2512.86     2500.38     21.29 o
   3   7   3       85.52       93.93      3.60 o
   4   7   3        9.19       14.20      2.29 o
   5   7   3      158.25      152.76      4.88 o
   6   7   3      174.65      178.52      6.44 o
   7   7   3      111.02      113.88      6.46 o
   8   7   3        0.61        1.65      4.03 o
   9   7   3        1.66        9.25      4.10 o
  -9   8   3       24.37       34.05      8.62 o
  -8   8   3        4.91        1.19      5.42 o
  -7   8   3       28.08       38.56      5.12 o
  -6   8   3      143.02      148.48      7.68 o
  -5   8   3      202.83      176.20      5.78 o
  -4   8   3      138.75      143.10      4.69 o
  -3   8   3       12.61        8.95      2.18 o
  -2   8   3     2008.21     1986.20     17.68 o
  -1   8   3      176.15      186.16      3.74 o
   0   8   3      101.08      108.47      4.38 o
   1   8   3       44.36       49.83      2.93 o
   2   8   3     1274.52     1208.61     13.32 o
   3   8   3      766.17      733.51      9.53 o
   4   8   3      636.70      612.71     11.01 o
   5   8   3       42.97       44.89      3.86 o
   6   8   3      482.03      500.86     12.28 o
   7   8   3      114.14       98.20      6.36 o
   8   8   3       14.42       17.72      4.30 o
   9   8   3       11.80        9.51      6.30 o
  -8   9   3       40.55       37.31      7.70 o
  -7   9   3       27.29       25.56      5.46 o
  -6   9   3      117.68      130.06      7.69 o
  -5   9   3        3.37        6.35      3.85 o
  -4   9   3       17.30       21.32      4.19 o
  -3   9   3      235.92      227.55      5.57 o
  -2   9   3      201.26      197.77      5.56 o
  -1   9   3      160.36      154.30      5.48 o
   0   9   3      530.27      520.25      7.62 o
   1   9   3       27.23       37.40      2.83 o
   2   9   3      706.14      703.33      9.89 o
   3   9   3       45.58       47.46      3.56 o
   4   9   3        5.56        9.58      2.75 o
   5   9   3       12.31       12.09      3.73 o
   6   9   3        4.11        4.51      5.06 o
   7   9   3        6.09        6.67      4.43 o
  -6  10   3       52.31       55.35      5.95 o
  -5  10   3       92.76       93.21      7.06 o
  -4  10   3      333.82      348.23     11.20 o
  -3  10   3       51.57       45.35      6.07 o
  -2  10   3     1308.53     1265.46     28.47 o
  -1  10   3      369.26      356.21      7.63 o
   0  10   3        0.81       -1.81      2.43 o
   1  10   3      137.68      137.51      5.27 o
   2  10   3      194.56      173.70      5.79 o
   3  10   3       48.42       51.00      4.29 o
   4  10   3       59.33       58.88      4.55 o
   5  10   3       26.15       22.12      3.81 o
   6  10   3      245.69      241.03     13.23 o
  -4  11   3       36.10       34.67      6.49 o
  -3  11   3      175.14      193.49      9.35 o
  -2  11   3      111.41      114.97      9.73 o
  -1  11   3        6.56        3.69      5.49 o
   0  11   3      183.43      175.11      8.82 o
   1  11   3       24.81       33.25      5.21 o
   2  11   3       43.76       45.96      5.60 o
   3  11   3       36.94       42.26      4.90 o
   4  11   3      178.36      187.27      9.49 o
 -12   0   4       27.43       18.27      6.84 o
 -10   0   4       28.04       21.85      7.13 o
  -8   0   4      943.79      930.81     17.94 o
  -6   0   4      887.36      859.87     12.20 o
  -4   0   4     9203.11     9889.99     98.43 o
  -2   0   4       63.51       66.88      2.04 o
   0   0   4    28098.70    25030.86    265.86 o
   2   0   4      351.56      261.87      5.12 o
   4   0   4       93.07      121.57      4.30 o
   6   0   4       32.89       28.01      4.40 o
   8   0   4      301.47      312.88     10.74 o
  10   0   4      504.01      505.68     17.44 o
  12   0   4      216.67      256.19     22.59 o
 -12   1   4      241.83      249.31     13.23 o
 -11   1   4       26.34       22.26      4.08 o
 -10   1   4      177.79      182.96      7.11 o
  -9   1   4        1.17        5.17      3.43 o
  -8   1   4       26.55       21.73      3.49 o
  -7   1   4        8.95        5.46      1.66 o
  -6   1   4      181.18      177.43      3.33 o
  -5   1   4       91.07      116.28      2.61 o
  -4   1   4      452.79      432.88      4.37 o
  -3   1   4      186.77      151.17      2.27 o
  -2   1   4       94.66       88.76      1.66 o
  -1   1   4     1032.40      963.75      7.95 o
   0   1   4       85.52       87.18      1.67 o
   1   1   4     7129.31     7384.92     55.77 o
   2   1   4       36.58       32.34      1.57 o
   3   1   4     2357.20     2554.79     31.72 o
   4   1   4      280.96      242.59      4.43 o
   5   1   4      149.42      147.69      5.71 o
   6   1   4       13.94        8.14      2.85 o
   7   1   4      246.33      258.43      7.50 o
   8   1   4     1633.10     1628.67     27.63 o
   9   1   4       60.68       78.43      8.55 o
  10   1   4       87.93       73.65      6.74 o
  11   1   4        0.14       -1.42      4.22 o
  12   1   4        1.38       -3.29      4.57 o
 -12   2   4       32.17       22.40      6.50 o
 -11   2   4       41.67       40.92      5.71 o
 -10   2   4        2.41        3.81      3.99 o
  -9   2   4        0.04        3.06      3.31 o
  -8   2   4      774.76      772.56     12.14 o
  -7   2   4      127.90      124.23      3.95 o
  -6   2   4      297.21      335.63      5.45 o
  -5   2   4      202.21      241.11      4.05 o
  -4   2   4      105.03      129.65      2.55 o
  -3   2   4     1140.19     1095.66      9.71 o
  -2   2   4     4951.44     5025.44     36.61 o
  -1   2   4     9261.43     9388.29     74.46 o
   0   2   4    13796.09    13027.26     97.77 o
   1   2   4     1227.55     1178.08     10.00 o
   2   2   4     1561.43     1413.22     12.64 o
   3   2   4        0.89        0.27      1.38 o
   4   2   4     2112.49     2119.86     27.19 o
   5   2   4      564.06      616.21     12.70 o
   6   2   4      781.68      793.27     23.47 o
   7   2   4      109.13      114.77      6.52 o
   8   2   4       43.92       43.75      4.03 o
   9   2   4        3.67       -2.09      3.65 o
  10   2   4      231.10      240.78     10.06 o
  11   2   4        3.07        8.89      5.60 o
 -11   3   4       40.41       45.60     14.27 o
 -10   3   4      348.91      317.99     12.46 o
  -9   3   4      308.22      296.14      9.81 o
  -8   3   4      222.29      200.78      8.02 o
  -7   3   4     1006.47      984.49     13.22 o
  -6   3   4      305.11      323.10      6.33 o
  -5   3   4     1575.98     1607.57     17.24 o
  -4   3   4      943.35      939.37      9.42 o
  -3   3   4      348.70      347.35      4.64 o
  -2   3   4      349.66      396.67      4.18 o
  -1   3   4     1112.97     1274.82     11.40 o
   0   3   4     1746.02     1803.73     15.60 o
   1   3   4      627.87      644.63      6.28 o
   2   3   4      140.49      174.93      2.98 o
   3   3   4      525.37      577.65      7.41 o
   4   3   4      585.30      726.42      9.07 o
   5   3   4      824.65      805.61     11.89 o
   6   3   4      804.81      752.77     12.95 o
   7   3   4       10.90       12.52      2.96 o
   8   3   4      751.87      745.11     11.85 o
   9   3   4       58.83       55.57      5.81 o
  10   3   4        6.20        6.45      4.43 o
  11   3   4       21.65       22.75      6.06 o
 -11   4   4       20.61       18.23      6.26 o
 -10   4   4      101.52      114.73      9.45 o
  -9   4   4      143.82      143.95      7.88 o
  -8   4   4      766.26      797.39     21.79 o
  -7   4   4       85.49       91.53      4.30 o
  -6   4   4      378.47      395.13      7.13 o
  -5   4   4      373.00      356.46      6.38 o
  -4   4   4       48.93       56.87      2.20 o
  -3   4   4      455.65      451.99      7.46 o
  -2   4   4      589.97      586.26      5.77 o
  -1   4   4      377.57      327.53      4.97 o
   0   4   4       76.14       70.49      1.61 o
   1   4   4     1489.94     1574.37     12.69 o
   2   4   4        0.27        0.16      1.26 o
   3   4   4        1.96        0.95      1.43 o
   4   4   4      196.96      247.05      5.05 o
   5   4   4     1426.51     1455.83     19.03 o
   6   4   4       22.20       22.09      2.80 o
   7   4   4      363.84      318.63      7.17 o
   8   4   4      134.54      139.83      6.84 o
   9   4   4        1.97        6.19      4.43 o
  10   4   4      101.29      116.47      8.12 o
  11   4   4       55.16       77.12      7.43 o
 -11   5   4        2.24        2.08      5.88 o
 -10   5   4        1.24       -2.06      4.99 o
  -9   5   4      229.17      248.32     12.39 o
  -8   5   4       55.07       58.01      5.51 o
  -7   5   4      281.14      265.45      9.61 o
  -6   5   4        5.75       10.28      2.27 o
  -5   5   4      259.66      257.78      5.54 o
  -4   5   4      454.70      465.84      6.16 o
  -3   5   4      767.66      823.79      8.03 o
  -2   5   4       14.64       22.50      1.67 o
  -1   5   4     4081.47     4260.11     34.94 o
   0   5   4        4.75        4.99      1.42 o
   1   5   4     1286.91     1275.02     11.04 o
   2   5   4      215.39      247.30      3.67 o
   3   5   4      919.72      888.39      9.36 o
   4   5   4      104.48       79.59      3.89 o
   5   5   4       54.23       43.73      3.28 o
   6   5   4      122.84      114.83      4.86 o
   7   5   4       67.83       60.17      5.02 o
   8   5   4       54.75       56.97      6.95 o
   9   5   4      143.69      140.41      7.34 o
  10   5   4       14.51       15.20      5.00 o
 -10   6   4       56.22       74.66      8.83 o
  -9   6   4       87.43       71.93     17.54 o
  -8   6   4        2.18       -1.62      4.57 o
  -7   6   4        4.92        6.15      3.01 o
  -6   6   4      535.69      495.69     10.15 o
  -5   6   4      317.26      313.55      5.88 o
  -4   6   4      216.96      231.44      4.42 o
  -3   6   4      474.99      466.74      5.67 o
  -2   6   4       84.21       86.07      2.38 o
  -1   6   4      105.48      104.98      2.53 o
   0   6   4      864.50      947.79      8.87 o
   1   6   4      163.59      166.81      3.26 o
   2   6   4        2.10       -1.41      1.41 o
   3   6   4      411.44      381.34      5.87 o
   4   6   4       68.05       56.46      2.91 o
   5   6   4      674.38      650.77      9.87 o
   6   6   4       18.18       14.82      2.46 o
   7   6   4      183.60      177.85      7.26 o
   8   6   4       41.66       51.59      4.97 o
   9   6   4        0.73       -1.19      3.47 o
  10   6   4        0.30       -0.66      4.54 o
  -9   7   4      115.48      120.97     10.51 o
  -8   7   4       19.72       30.38      5.62 o
  -7   7   4      305.51      301.25     10.05 o
  -6   7   4       25.65       19.33      3.13 o
  -5   7   4     1233.85     1175.68     14.16 o
  -4   7   4        5.39        2.97      1.91 o
  -3   7   4       50.17       49.75      2.26 o
  -2   7   4        8.06        5.32      1.44 o
  -1   7   4      226.61      218.95      4.11 o
   0   7   4        0.62        1.24      1.46 o
   1   7   4     1353.98     1312.90     12.41 o
   2   7   4      638.70      655.74      7.96 o
   3   7   4      314.60      323.78      6.05 o
   4   7   4      294.81      286.37      6.32 o
   5   7   4      189.39      187.17      5.25 o
   6   7   4        1.25        5.34      2.87 o
   7   7   4       49.65       43.91      4.81 o
   8   7   4        6.47        4.93      3.85 o
   9   7   4       46.88       45.81      6.18 o
  -9   8   4        5.61        5.02      5.66 o
  -8   8   4        0.26       -4.16      5.04 o
  -7   8   4       37.39       34.26      8.32 o
  -6   8   4      128.76      107.24      5.99 o
  -5   8   4      105.69      125.30      5.12 o
  -4   8   4       75.00       56.10      3.11 o
  -3   8   4     1279.26     1202.05     13.30 o
  -2   8   4       91.25      110.48      3.20 o
  -1   8   4     1098.89     1069.33     12.28 o
   0   8   4        2.79        4.30      1.73 o
   1   8   4       89.95       82.48      3.03 o
   2   8   4      432.26      439.05      6.42 o
   3   8   4       65.06       70.84      3.49 o
   4   8   4        2.01        3.44      2.33 o
   5   8   4       92.72       86.06      4.83 o
   6   8   4        7.05       12.96      3.30 o
   7   8   4       25.40       24.61      4.38 o
   8   8   4       44.82       47.69      5.26 o
  -8   9   4        1.29       -5.30      6.24 o
  -7   9   4      210.43      205.27     13.78 o
  -6   9   4        2.62        7.05      3.81 o
  -5   9   4      234.31      220.86     10.03 o
  -4   9   4       29.07       26.20      4.18 o
  -3   9   4       62.79       67.10      3.88 o
  -2   9   4       92.51       97.81      3.50 o
  -1   9   4      155.97      157.24      5.08 o
   0   9   4       73.49       71.83      3.10 o
   1   9   4      775.32      755.77      9.75 o
   2   9   4       84.14       80.42      3.43 o
   3   9   4      578.09      565.45      9.94 o
   4   9   4       89.94       86.32      5.78 o
   5   9   4        0.04       -3.16      3.23 o
   6   9   4        3.07        1.91      3.55 o
   7   9   4        5.69        6.69      3.99 o
  -6  10   4       26.86       24.86      4.97 o
  -5  10   4      244.45      281.99     10.05 o
  -4  10   4      101.83       99.94     10.39 o
  -3  10   4      252.83      258.47      9.53 o
  -2  10   4        2.41       14.72      4.38 o
  -1  10   4      190.24      178.86      6.42 o
   0  10   4       32.47       31.87      3.51 o
   1  10   4       40.24       39.31      3.54 o
   2  10   4       22.48       25.69      3.39 o
   3  10   4        0.38        3.38      2.99 o
   4  10   4       12.95       17.81      3.58 o
   5  10   4       48.31       55.87      4.77 o
   6  10   4       30.88       20.25      6.26 o
  -4  11   4       69.07       74.22      6.63 o
  -3  11   4        0.89        2.59      3.93 o
  -2  11   4       11.67        9.21      4.17 o
  -1  11   4        0.82        2.88      3.48 o
   0  11   4       35.53       32.09      4.40 o
   1  11   4       22.22       25.06      5.30 o
   2  11   4       51.54       54.84      6.02 o
   3  11   4      138.95      146.29      8.78 o
   4  11   4       69.33       60.45     12.15 o
 -11   0   5        9.03        7.13      5.04 o
  -9   0   5      192.66      180.64      7.66 o
  -7   0   5      195.49      224.84      5.69 o
  -5   0   5      327.65      362.65      6.44 o
  -3   0   5       32.41       38.43      1.70 o
  -1   0   5     5117.95     4930.90     48.83 o
   1   0   5      728.62      754.93     14.20 o
   3   0   5     1246.86     1106.44     28.48 o
   5   0   5     1248.33     1168.27     37.15 o
   7   0   5     1346.20     1233.42     27.53 o
   9   0   5      927.64      870.32     23.32 o
  11   0   5      106.66       93.32     13.67 o
 -12   1   5       33.82       50.28      7.73 o
 -11   1   5      107.66      103.73      8.49 o
 -10   1   5        0.42       -1.43      2.95 o
  -9   1   5       64.91       75.38      4.66 o
  -8   1   5       26.73       32.95      2.56 o
  -7   1   5       35.46       39.43      2.13 o
  -6   1   5      762.81      757.70      7.86 o
  -5   1   5     1843.33     1921.85     15.64 o
  -4   1   5     1356.33     1343.62     10.21 o
  -3   1   5       45.10       37.42      1.30 o
  -2   1   5      979.99      932.88      6.52 o
  -1   1   5     1967.51     1915.18     13.77 o
   0   1   5     1148.07     1162.39      9.56 o
   1   1   5    13455.03    13082.64     93.67 o
   2   1   5        1.12        5.52      1.27 o
   3   1   5       49.10       58.47      2.20 o
   4   1   5      185.98      167.57      4.12 o
   5   1   5      348.02      341.52      8.69 o
   6   1   5      693.54      635.60     15.93 o
   7   1   5      103.81      120.66      8.26 o
   8   1   5        0.18        3.34      3.74 o
   9   1   5     1103.08     1127.36     28.64 o
  10   1   5       21.44       24.32      9.80 o
  11   1   5        6.83       -3.94      4.22 o
 -12   2   5       60.78       73.46      8.61 o
 -11   2   5        0.16        4.76      5.04 o
 -10   2   5       10.34       12.60      4.04 o
  -9   2   5      139.92      145.56      7.86 o
  -8   2   5       33.79       36.78      2.84 o
  -7   2   5     2055.44     1980.70     19.52 o
  -6   2   5       61.10       69.80      2.30 o
  -5   2   5      259.60      226.94      3.48 o
  -4   2   5       21.62       30.45      1.56 o
  -3   2   5        9.43       16.27      1.05 o
  -2   2   5     1723.44     1806.26     13.42 o
  -1   2   5      280.23      336.74      4.34 o
   0   2   5      345.77      342.67      3.82 o
   1   2   5     2398.75     2498.21     21.02 o
   2   2   5      368.61      367.74      4.35 o
   3   2   5       10.04       11.25      1.46 o
   4   2   5      196.04      144.03      3.65 o
   5   2   5      434.19      442.06      9.18 o
   6   2   5      659.44      626.06     13.73 o
   7   2   5      267.47      249.49      8.58 o
   8   2   5       24.12       17.01      4.34 o
   9   2   5       29.67       19.14      4.68 o
  10   2   5       10.47        9.25      4.57 o
  11   2   5      162.30      179.87     10.28 o
 -11   3   5       94.74      117.46     10.09 o
 -10   3   5       72.42       65.53      5.90 o
  -9   3   5      143.15      158.81      7.92 o
  -8   3   5       75.46       84.44      5.83 o
  -7   3   5        0.30        6.46      2.29 o
  -6   3   5      353.04      368.64      5.93 o
  -5   3   5      873.27      891.32      9.87 o
  -4   3   5       53.97       56.35      2.07 o
  -3   3   5     1573.81     1491.68     12.19 o
  -2   3   5        0.58       -0.10      0.66 o
  -1   3   5     1263.08     1454.77     11.56 o
   0   3   5      344.86      333.31      4.20 o
   1   3   5      491.05      513.59      5.38 o
   2   3   5     2290.94     2320.82     19.04 o
   3   3   5     1308.48     1479.97     15.56 o
   4   3   5      607.26      619.74     11.83 o
   5   3   5      155.23      153.84      4.71 o
   6   3   5        8.16        9.20      2.42 o
   7   3   5     1051.69     1030.61     17.05 o
   8   3   5       30.84       37.34      3.93 o
   9   3   5      136.61      142.74      6.31 o
  10   3   5       14.40       14.94      4.91 o
  11   3   5        6.20        5.54      5.09 o
 -11   4   5        0.06        3.38      6.24 o
 -10   4   5      172.35      176.30     11.77 o
  -9   4   5       52.92       49.95      5.23 o
  -8   4   5       29.07       29.15      3.93 o
  -7   4   5      281.03      265.20      5.98 o
  -6   4   5      715.59      731.11     10.42 o
  -5   4   5        2.31        3.98      1.41 o
  -4   4   5      174.00      194.46      3.84 o
  -3   4   5     2508.78     2721.41     24.99 o
  -2   4   5      322.48      307.62      3.69 o
  -1   4   5      411.62      464.63      5.54 o
   0   4   5      958.73      993.91     10.42 o
   1   4   5       37.46       70.89      1.90 o
   2   4   5      460.54      481.68      5.92 o
   3   4   5     1119.00     1105.68     11.68 o
   4   4   5      140.62      138.91      4.16 o
   5   4   5      900.38      953.47     13.86 o
   6   4   5      389.67      388.52      9.32 o
   7   4   5       43.91       53.31      3.67 o
   8   4   5       60.03       62.06      4.00 o
   9   4   5       35.08       19.62      4.14 o
  10   4   5        0.06       -4.27      4.27 o
  11   4   5       51.45       51.66      6.99 o
 -11   5   5       18.57       19.96      6.50 o
 -10   5   5       16.94       23.48      6.30 o
  -9   5   5        5.23        3.04      5.24 o
  -8   5   5      512.44      490.11     11.35 o
  -7   5   5       38.86       33.09      3.97 o
  -6   5   5      450.40      480.06      8.18 o
  -5   5   5      370.76      401.35      5.97 o
  -4   5   5     1782.40     1763.58     18.60 o
  -3   5   5     1259.51     1276.57     12.84 o
  -2   5   5      235.90      216.02      4.21 o
  -1   5   5      282.71      383.23      5.46 o
   0   5   5       21.49       26.78      1.39 o
   1   5   5        1.49        4.92      1.27 o
   2   5   5      114.95      103.25      2.76 o
   3   5   5      139.86      124.14      3.69 o
   4   5   5      107.52       93.14      3.79 o
   5   5   5      104.28       87.48      4.21 o
   6   5   5       25.65       28.29      3.78 o
   7   5   5       76.67       75.24      4.06 o
   8   5   5        1.84        7.54      3.44 o
   9   5   5       13.38       18.95      4.61 o
  10   5   5       13.14       16.63      5.25 o
 -10   6   5      172.27      174.06     24.97 o
  -9   6   5       80.78      110.72      9.87 o
  -8   6   5        1.32        5.71      5.35 o
  -7   6   5       38.65       45.04      4.41 o
  -6   6   5      516.28      497.79      9.95 o
  -5   6   5       80.60       94.90      2.84 o
  -4   6   5      118.69      105.74      3.15 o
  -3   6   5      129.04      113.90      2.90 o
  -2   6   5     1663.36     1660.17     14.49 o
  -1   6   5       48.07       59.82      2.48 o
   0   6   5      769.98      790.83      7.70 o
   1   6   5      244.52      223.38      3.90 o
   2   6   5       11.45       14.72      1.76 o
   3   6   5      216.99      188.93      4.16 o
   4   6   5      213.75      197.88      4.68 o
   5   6   5       28.69       30.46      3.20 o
   6   6   5      112.01      113.67      6.20 o
   7   6   5       92.74       94.40      5.93 o
   8   6   5       28.64       24.29      4.16 o
   9   6   5        7.30        3.76      4.46 o
  10   6   5        9.28       18.24      5.35 o
  -9   7   5        1.73       -5.04      5.04 o
  -8   7   5       39.90       41.56      5.48 o
  -7   7   5        2.06        8.15      4.46 o
  -6   7   5       38.46       35.03      4.03 o
  -5   7   5      867.36      867.16     11.24 o
  -4   7   5      398.81      377.30      5.51 o
  -3   7   5      110.31      129.15      3.06 o
  -2   7   5       72.55       74.79      2.31 o
  -1   7   5      137.27      123.76      3.42 o
   0   7   5      588.25      549.85      6.69 o
   1   7   5       16.76       15.71      1.81 o
   2   7   5     1012.09      992.18     10.64 o
   3   7   5      883.10      869.86     10.44 o
   4   7   5        0.77        0.94      2.05 o
   5   7   5        2.05        1.42      2.32 o
   6   7   5        2.54       -2.58      2.58 o
   7   7   5      136.36      125.11      7.81 o
   8   7   5       10.51        6.10      3.85 o
   9   7   5       18.06       29.28      5.67 o
  -9   8   5       17.01       28.25      7.53 o
  -8   8   5       15.13       20.19      6.08 o
  -7   8   5       10.41       11.29     10.70 o
  -6   8   5        0.30       -2.54      2.87 o
  -5   8   5       95.94       92.41      4.55 o
  -4   8   5       34.01       36.99      2.70 o
  -3   8   5      329.48      305.55      5.07 o
  -2   8   5     1667.96     1547.43     15.90 o
  -1   8   5       17.52       20.20      2.30 o
   0   8   5        0.23       -1.35      1.47 o
   1   8   5      532.86      515.00      6.88 o
   2   8   5      238.93      228.22      4.88 o
   3   8   5      191.15      195.22      5.36 o
   4   8   5       51.82       45.62      3.43 o
   5   8   5        4.77        4.47      2.49 o
   6   8   5      254.67      263.78      9.32 o
   7   8   5       11.93        8.76      4.59 o
   8   8   5        1.89        9.55      4.89 o
  -7   9   5        0.00        2.97      3.74 o
  -6   9   5      399.99      415.77     11.96 o
  -5   9   5      184.67      160.59      6.98 o
  -4   9   5       38.41       27.80      3.97 o
  -3   9   5        2.20        0.80      3.10 o
  -2   9   5       15.09       17.10      2.60 o
  -1   9   5       70.72       69.16      4.14 o
   0   9   5       17.06       19.00      2.58 o
   1   9   5      259.62      240.93      5.84 o
   2   9   5      115.28      130.15      4.75 o
   3   9   5       48.61       49.03      3.70 o
   4   9   5        0.21        4.97      2.93 o
   5   9   5        8.37        6.93      3.67 o
   6   9   5        0.40        1.11      3.55 o
   7   9   5       33.32       35.14      4.99 o
  -6  10   5       23.26       26.76      4.67 o
  -5  10   5        0.16        1.55      3.71 o
  -4  10   5      390.45      403.19     11.98 o
  -3  10   5      323.30      296.28      9.27 o
  -2  10   5      325.89      284.65      7.95 o
  -1  10   5       30.75       30.99      3.75 o
   0  10   5        1.22       -0.65      3.57 o
   1  10   5       18.91       27.99      3.35 o
   2  10   5       33.56       30.04      3.39 o
   3  10   5       10.21       13.89      3.35 o
   4  10   5        0.01        0.62      3.06 o
   5  10   5       89.03      101.30      6.59 o
   6  10   5      167.29      185.39     10.81 o
  -4  11   5        7.52        9.13      4.31 o
  -3  11   5        0.18        4.56      3.89 o
  -2  11   5       69.78       68.86      5.30 o
  -1  11   5      138.00      152.69      7.74 o
   0  11   5       24.94       29.25      6.73 o
   1  11   5      166.02      151.36      7.42 o
   2  11   5       39.51       55.60      5.27 o
   3  11   5       11.61        8.91      4.63 o
   4  11   5      130.52      149.56      9.32 o
 -12   0   6        4.67       -4.16      7.13 o
 -10   0   6       86.43       86.19      7.57 o
  -8   0   6      532.56      511.13      9.34 o
  -6   0   6      814.98      855.15     12.22 o
  -4   0   6     8883.73     9376.44     85.86 o
  -2   0   6      268.38      272.26      3.97 o
   0   0   6    11650.81    11826.08    125.25 o
   2   0   6     2426.17     2434.72     30.46 o
   4   0   6      895.33      884.35     33.59 o
   6   0   6       43.53       43.71      5.46 o
   8   0   6      177.34      180.02     11.00 o
  10   0   6       39.38       46.96     10.70 o
 -12   1   6      235.02      285.79     24.97 o
 -11   1   6        0.57        0.45      3.62 o
 -10   1   6       64.59       64.37      7.12 o
  -9   1   6        4.14        7.91      2.63 o
  -8   1   6        8.70       10.03      1.95 o
  -7   1   6        9.91        6.96      1.56 o
  -6   1   6       48.43       49.15      2.02 o
  -5   1   6        0.94        1.28      1.17 o
  -4   1   6      543.47      510.41      5.86 o
  -3   1   6      109.28      101.80      1.67 o
  -2   1   6      193.69      172.62      2.23 o
  -1   1   6      401.63      388.55      3.86 o
   0   1   6      478.01      444.34      4.50 o
   1   1   6    10038.93    10130.05     75.30 o
   2   1   6      306.82      263.54      3.91 o
   3   1   6      691.31      748.25     11.95 o
   4   1   6      347.44      373.12      7.72 o
   5   1   6      129.58      117.32      5.49 o
   6   1   6       91.39      101.08      5.81 o
   7   1   6        4.11       -0.45      3.19 o
   8   1   6      215.65      200.54     12.98 o
   9   1   6       47.92       51.63      5.71 o
  10   1   6       23.32       36.30      5.60 o
  11   1   6       11.26        7.16      7.01 o
 -12   2   6        7.13        2.08      5.88 o
 -11   2   6       13.53        5.35      5.42 o
 -10   2   6        1.46       -0.30      3.40 o
  -9   2   6        0.92        3.07      2.87 o
  -8   2   6      468.95      441.82      7.67 o
  -7   2   6       95.05      107.59      3.06 o
  -6   2   6      443.32      440.10      5.20 o
  -5   2   6      168.31      136.97      2.75 o
  -4   2   6       80.82       78.51      2.02 o
  -3   2   6      192.86      165.15      2.26 o
  -2   2   6      758.64      767.20      7.79 o
  -1   2   6     6543.60     6802.49     54.28 o
   0   2   6     4369.27     4131.48     40.90 o
   1   2   6      227.65      234.55      2.99 o
   2   2   6      376.52      274.32      3.89 o
   3   2   6       77.82       67.24      2.65 o
   4   2   6     1984.31     2049.77     31.62 o
   5   2   6     2049.44     1990.80     26.44 o
   6   2   6      474.45      481.08      9.92 o
   7   2   6       83.43       71.53      5.60 o
   8   2   6        3.78        3.67      3.99 o
   9   2   6        2.83       -3.78      3.78 o
  10   2   6       70.30       73.95      7.65 o
  11   2   6       16.50       17.69      5.47 o
 -11   3   6        6.10       12.53      5.66 o
 -10   3   6      137.60      137.34      9.87 o
  -9   3   6      163.40      167.50      6.82 o
  -8   3   6       38.74       40.55      3.97 o
  -7   3   6     1220.76     1203.19     13.94 o
  -6   3   6      392.57      386.37      6.05 o
  -5   3   6     1818.38     1780.91     20.25 o
  -4   3   6      447.48      414.15      4.85 o
  -3   3   6       32.61       26.26      1.44 o
  -2   3   6     1190.68     1157.90     10.80 o
  -1   3   6      555.98      653.73      6.78 o
   0   3   6        0.25        1.37      1.01 o
   1   3   6     4592.05     4910.13     38.15 o
   2   3   6     1350.84     1436.35     12.54 o
   3   3   6      440.24      445.69      6.86 o
   4   3   6      363.26      411.00      6.91 o
   5   3   6      306.03      280.31      6.36 o
   6   3   6      152.78      130.36      5.90 o
   7   3   6       82.75       80.57      5.20 o
   8   3   6      374.27      360.16      9.19 o
   9   3   6        0.16        3.27      6.18 o
  10   3   6       12.36       16.06      4.91 o
  11   3   6       71.42       87.80      7.89 o
 -11   4   6       16.32       21.10      6.30 o
 -10   4   6       39.68       48.46      7.15 o
  -9   4   6      232.67      251.42     10.06 o
  -8   4   6      791.98      771.38     14.65 o
  -7   4   6        3.91        6.16      2.39 o
  -6   4   6      296.49      276.10      7.94 o
  -5   4   6      134.60      124.18      7.91 o
  -4   4   6        0.61        0.93      1.11 o
  -3   4   6       74.74       87.06      2.62 o
  -2   4   6      725.72      743.08      7.55 o
  -1   4   6      797.56      820.12      7.68 o
   0   4   6      196.92      203.36      3.55 o
   1   4   6      784.38      822.72      8.40 o
   2   4   6      625.52      625.31      7.56 o
   3   4   6       11.00       19.39      2.00 o
   4   4   6      137.89      159.58      4.52 o
   5   4   6      974.67      972.80     14.30 o
   6   4   6      192.24      186.40      5.78 o
   7   4   6      255.39      240.58      6.79 o
   8   4   6        4.36        0.88      2.82 o
   9   4   6       52.34       46.45      5.58 o
  10   4   6       36.71       31.06      5.60 o
  11   4   6       12.46       12.03      5.47 o
 -11   5   6        9.95       11.44      6.08 o
 -10   5   6        8.23       15.62      5.94 o
  -9   5   6       44.61       48.85      6.93 o
  -8   5   6       19.31       16.12      4.66 o
  -7   5   6      557.40      536.92     15.40 o
  -6   5   6       10.23        6.60      3.10 o
  -5   5   6      797.29      789.41     17.26 o
  -4   5   6       26.06       23.67      1.81 o
  -3   5   6        0.94        0.41      1.08 o
  -2   5   6      983.59      967.81     10.13 o
  -1   5   6     3338.86     3525.67     31.98 o
   0   5   6     1099.14     1106.78     10.97 o
   1   5   6      381.82      441.57      6.61 o
   2   5   6       34.52       22.02      1.70 o
   3   5   6      321.38      312.98      5.27 o
   4   5   6       20.69       24.85      2.36 o
   5   5   6       30.22       29.76      3.45 o
   6   5   6       68.34       74.85      4.33 o
   7   5   6       15.96       13.36      3.05 o
   8   5   6       96.84       85.56      5.93 o
   9   5   6       94.66      106.95      8.00 o
  10   5   6        3.55       -0.61      4.43 o
 -10   6   6       52.97       59.68      8.41 o
  -9   6   6      182.79      188.98     12.39 o
  -8   6   6        0.15        2.02      4.82 o
  -7   6   6       35.40       41.64      5.56 o
  -6   6   6      334.92      315.68      7.38 o
  -5   6   6       14.86       10.13      1.47 o
  -4   6   6      151.83      160.12      3.23 o
  -3   6   6       68.53       67.26      2.39 o
  -2   6   6      205.70      205.71      4.42 o
  -1   6   6      711.45      701.51      8.38 o
   0   6   6      755.83      751.49      8.90 o
   1   6   6        4.14        2.22      1.38 o
   2   6   6       25.99       33.02      2.05 o
   3   6   6        0.21        1.98      1.60 o
   4   6   6        2.35        3.14      2.05 o
   5   6   6      238.02      226.06      6.39 o
   6   6   6       15.11        9.41      2.91 o
   7   6   6      170.89      169.13      8.06 o
   8   6   6       14.14       13.44      4.00 o
   9   6   6       40.80       35.82      6.06 o
  10   6   6        6.14        2.59      4.78 o
  -9   7   6       37.67       48.31      7.53 o
  -8   7   6        8.00        9.67      4.68 o
  -7   7   6      395.85      384.62     10.98 o
  -6   7   6      147.26      127.82      4.95 o
  -5   7   6      581.08      583.28      8.19 o
  -4   7   6       25.86       27.38      2.16 o
  -3   7   6      133.33      139.42      4.15 o
  -2   7   6       43.84       46.85      2.45 o
  -1   7   6      103.48       96.30      3.43 o
   0   7   6      183.21      182.58      4.19 o
   1   7   6      511.29      499.02      6.41 o
   2   7   6      320.89      327.13      5.44 o
   3   7   6      254.32      263.25      5.12 o
   4   7   6       12.97       12.60      2.35 o
   5   7   6        6.85        6.33      2.48 o
   6   7   6       69.30       68.23      4.08 o
   7   7   6        5.41        9.09      3.71 o
   8   7   6        2.10        4.88      4.63 o
   9   7   6       26.74       21.64      8.88 o
  -8   8   6        0.36        0.50      5.42 o
  -7   8   6       11.23        5.71      3.34 o
  -6   8   6        1.39       -2.32      2.92 o
  -5   8   6       27.67       30.38      4.89 o
  -4   8   6       24.80       30.13      2.78 o
  -3   8   6      353.12      314.45      5.89 o
  -2   8   6       76.51       76.48      3.57 o
  -1   8   6      454.31      444.74      7.52 o
   0   8   6       36.14       36.51      2.86 o
   1   8   6       31.02       29.94      2.28 o
   2   8   6      183.18      197.96      4.53 o
   3   8   6       12.47       16.49      2.45 o
   4   8   6        9.97       13.99      2.72 o
   5   8   6       59.13       61.59      3.81 o
   6   8   6        3.63        4.91      3.55 o
   7   8   6       37.16       38.07      4.93 o
   8   8   6       49.83       47.48      6.55 o
  -7   9   6       65.12       70.09      7.55 o
  -6   9   6        4.05       10.92      3.86 o
  -5   9   6       57.53       52.56      5.22 o
  -4   9   6      283.47      289.24      8.66 o
  -3   9   6      193.96      203.69      6.61 o
  -2   9   6       28.71       31.09      3.55 o
  -1   9   6       22.61       28.19      2.83 o
   0   9   6      250.18      241.00      5.79 o
   1   9   6      238.17      237.55      5.86 o
   2   9   6       27.81       28.49      3.01 o
   3   9   6      308.64      303.32      7.25 o
   4   9   6       75.68       84.14      6.33 o
   5   9   6        3.56        1.19      4.12 o
   6   9   6       11.69       21.08      4.51 o
   7   9   6       51.96       50.96      6.50 o
  -6  10   6        0.07       -0.34      3.62 o
  -5  10   6      123.42      130.07      7.11 o
  -4  10   6      121.42      120.46      6.40 o
  -3  10   6       65.37       71.52      5.38 o
  -2  10   6      195.28      176.47      6.71 o
  -1  10   6       11.49        7.76      3.21 o
   0  10   6       29.02       29.27      3.70 o
   1  10   6        6.65       11.09      3.20 o
   2  10   6       12.67       11.21      3.23 o
   3  10   6        0.13        3.25      3.11 o
   4  10   6       11.69        7.82      3.39 o
   5  10   6        0.83        0.29      3.73 o
  -4  11   6        0.18        2.10      5.25 o
  -3  11   6       32.91       22.89      4.67 o
  -2  11   6       20.27       24.58      3.86 o
  -1  11   6       36.40       34.20      6.45 o
   0  11   6      119.14      105.48      5.82 o
   1  11   6        6.40        5.43      3.81 o
   2  11   6       31.11       31.11      4.48 o
   3  11   6       18.91       18.37      4.27 o
 -11   0   7       28.18       14.56      5.46 o
  -9   0   7       59.14       61.97      5.03 o
  -7   0   7        5.76        6.30      2.27 o
  -5   0   7       17.16       12.02      1.78 o
  -3   0   7      431.04      477.03      5.95 o
  -1   0   7     1972.79     1853.35     19.55 o
   1   0   7      749.76      771.61     11.14 o
   3   0   7     1363.89     1417.21     31.32 o
   5   0   7        2.07        4.76      4.76 o
   7   0   7        0.37        8.32      5.94 o
   9   0   7      330.79      375.08     20.80 o
  11   0   7       13.45       22.59      9.51 o
 -12   1   7       22.38       34.83      8.02 o
 -11   1   7       25.28       23.27      4.68 o
 -10   1   7        6.18        3.23      3.01 o
  -9   1   7       10.92        5.78      2.33 o
  -8   1   7       11.24       11.54      1.92 o
  -7   1   7        2.62        7.10      1.83 o
  -6   1   7      135.65      129.30      2.81 o
  -5   1   7      242.54      199.51      3.07 o
  -4   1   7      224.47      222.29      3.01 o
  -3   1   7        1.75       -0.38      0.73 o
  -2   1   7      187.43      178.05      2.33 o
  -1   1   7     1060.77      969.49      8.13 o
   0   1   7      363.14      399.76      4.32 o
   1   1   7     4120.33     4054.19     36.13 o
   2   1   7     1072.42     1107.94     13.06 o
   3   1   7      977.07     1072.31     14.00 o
   4   1   7      247.54      268.34      6.56 o
   5   1   7      124.44      123.76      6.70 o
   6   1   7        3.98        6.44      3.27 o
   7   1   7      150.38      159.37      7.66 o
   8   1   7        0.00        1.76      3.65 o
   9   1   7      121.49      123.75      7.89 o
  10   1   7        3.08        6.59      4.34 o
  11   1   7        2.54       -3.94      5.66 o
 -11   2   7        1.71        2.08      5.04 o
 -10   2   7       17.60       17.24      5.04 o
  -9   2   7        5.77        6.55      3.01 o
  -8   2   7        9.20       17.60      2.26 o
  -7   2   7      979.83      953.22     10.13 o
  -6   2   7      111.24      112.49      2.67 o
  -5   2   7      264.16      253.44      4.52 o
  -4   2   7       20.27       22.32      1.26 o
  -3   2   7       22.48       15.06      1.05 o
  -2   2   7     1375.28     1472.69     13.49 o
  -1   2   7      172.12      220.67      3.34 o
   0   2   7        9.36       10.23      0.94 o
   1   2   7       33.38       44.92      1.54 o
   2   2   7       45.99       49.28      1.94 o
   3   2   7        1.14        0.59      1.59 o
   4   2   7        0.05        7.96      2.08 o
   5   2   7       33.90       18.36      2.97 o
   6   2   7      646.66      580.49     10.20 o
   7   2   7        0.76        0.15      2.95 o
   8   2   7       41.99       48.77      5.37 o
   9   2   7       82.01       91.71      5.75 o
  10   2   7       11.54       12.89      4.78 o
  11   2   7       23.28       27.96      5.60 o
 -11   3   7       74.23       82.05      8.83 o
 -10   3   7       44.68       39.83      6.73 o
  -9   3   7      115.06      123.18      6.21 o
  -8   3   7       19.69       22.31      3.41 o
  -7   3   7      321.49      329.79      5.78 o
  -6   3   7      275.05      277.85      6.06 o
  -5   3   7      369.59      360.36      5.50 o
  -4   3   7      365.98      389.98      4.57 o
  -3   3   7      767.27      698.70      6.57 o
  -2   3   7       13.37       22.82      1.85 o
  -1   3   7      147.27      128.75      3.26 o
   0   3   7      473.95      531.69      5.29 o
   1   3   7      311.85      346.75      4.16 o
   2   3   7      152.09      185.45      3.73 o
   3   3   7      376.81      385.22      6.36 o
   4   3   7        4.52        4.87      1.87 o
   5   3   7      871.59      806.15     12.44 o
   6   3   7      110.67      107.94      4.78 o
   7   3   7      154.87      135.84      5.60 o
   8   3   7       23.36       25.12      3.41 o
   9   3   7        2.80        1.12      2.96 o
  10   3   7        7.79        0.75      5.99 o
  11   3   7        6.09        0.77      5.00 o
 -11   4   7        1.62       -0.05      5.24 o
 -10   4   7       71.38       86.10      8.41 o
  -9   4   7       34.97       38.10      5.35 o
  -8   4   7       60.49       64.46      4.69 o
  -7   4   7      794.45      698.05     27.08 o
  -6   4   7      479.28      438.56      7.42 o
  -5   4   7      401.74      383.78      5.82 o
  -4   4   7      341.92      350.87      4.66 o
  -3   4   7       29.07       28.42      1.44 o
  -2   4   7     1241.93     1314.98     14.44 o
  -1   4   7      525.59      598.33      6.23 o
   0   4   7       50.41       62.13      2.20 o
   1   4   7       49.95       57.64      2.11 o
   2   4   7       73.01       80.74      2.76 o
   3   4   7      904.09      900.28     10.89 o
   4   4   7        0.05        1.14      1.89 o
   5   4   7        0.21        1.41      2.36 o
   6   4   7      892.08      871.76     13.70 o
   7   4   7       91.46       79.27      4.58 o
   8   4   7      155.27      142.82      5.94 o
   9   4   7       15.28       20.45      5.03 o
  10   4   7        9.57        9.51      4.91 o
 -10   5   7       13.46       16.64      8.62 o
  -9   5   7       34.44       30.28      5.37 o
  -8   5   7       21.83        9.18      4.70 o
  -7   5   7      386.12      398.49      9.69 o
  -6   5   7      459.37      461.90      6.94 o
  -5   5   7      218.20      215.73      4.39 o
  -4   5   7      150.63      180.21      3.72 o
  -3   5   7      603.97      596.05      5.81 o
  -2   5   7      198.27      214.40      4.38 o
  -1   5   7      851.70      890.50      9.20 o
   0   5   7     1777.82     1829.46     18.51 o
   1   5   7      664.49      727.15      7.74 o
   2   5   7       59.42       62.76      3.18 o
   3   5   7      372.72      386.05      7.67 o
   4   5   7      768.77      731.41     14.62 o
   5   5   7      418.01      375.99      8.14 o
   6   5   7      335.61      301.36      7.57 o
   7   5   7        7.47        5.87      3.08 o
   8   5   7        1.69       -0.97      3.25 o
   9   5   7        0.01        4.59      4.43 o
  10   5   7       43.68       48.52      6.46 o
 -10   6   7      126.59      153.25     20.21 o
  -9   6   7        8.53       14.19      4.89 o
  -8   6   7       21.18       30.00      9.59 o
  -7   6   7       19.66       11.77      5.35 o
  -6   6   7      430.63      411.74     12.81 o
  -5   6   7      364.56      387.68      4.97 o
  -4   6   7      293.71      275.04      4.11 o
  -3   6   7      764.67      816.49      9.69 o
  -2   6   7      731.98      735.58      8.65 o
  -1   6   7        5.71        8.37      1.71 o
   0   6   7      626.82      587.55      7.51 o
   1   6   7      784.04      774.00     10.25 o
   2   6   7       43.99       47.06      2.32 o
   3   6   7     1061.96     1047.89     11.15 o
   4   6   7      229.15      241.55      7.04 o
   5   6   7        1.33        0.40      2.60 o
   6   6   7      399.84      405.09     12.45 o
   7   6   7       91.64       76.72      5.61 o
   8   6   7      191.06      190.82      8.59 o
   9   6   7       15.88       19.35      5.23 o
  -9   7   7        7.75       29.01      6.93 o
  -8   7   7       26.19       38.72      5.90 o
  -7   7   7       42.97       41.15      5.90 o
  -6   7   7      306.90      313.07      7.05 o
  -5   7   7        1.93        3.87      2.61 o
  -4   7   7       10.29       11.70      1.60 o
  -3   7   7      402.79      425.14      6.37 o
  -2   7   7        9.25        5.70      1.65 o
  -1   7   7      331.36      338.96      5.53 o
   0   7   7      213.96      224.30      4.60 o
   1   7   7      160.26      153.82      4.03 o
   2   7   7      994.22      983.67     11.15 o
   3   7   7      968.20      983.85     10.89 o
   4   7   7       47.80       52.17      3.20 o
   5   7   7        9.68        6.13      2.56 o
   6   7   7       13.55       14.05      3.16 o
   7   7   7       50.99       46.69      5.23 o
   8   7   7       26.95       22.40      5.37 o
   9   7   7        4.55        0.86      4.78 o
  -8   8   7        2.88        2.23      3.33 o
  -7   8   7       23.21       25.13      3.62 o
  -6   8   7       12.15        8.41      3.04 o
  -5   8   7       27.05       35.31      3.78 o
  -4   8   7      127.01      131.57      6.86 o
  -3   8   7      123.72      123.99      4.74 o
  -2   8   7      698.88      659.65      9.55 o
  -1   8   7        1.30       -1.99      1.99 o
   0   8   7       98.23       96.69      4.01 o
   1   8   7       42.47       42.71      2.33 o
   2   8   7        0.30       -0.64      1.84 o
   3   8   7      221.65      193.98      7.58 o
   4   8   7       52.48       45.11      3.41 o
   5   8   7        3.85        8.17      3.21 o
   6   8   7      180.93      172.37      8.00 o
   7   8   7       29.27       38.54      6.14 o
   8   8   7       21.19       27.20      5.56 o
  -7   9   7        2.34       10.19      6.74 o
  -6   9   7      180.92      192.37      7.55 o
  -5   9   7       11.39        9.97      3.33 o
  -4   9   7        2.44        0.86      3.44 o
  -3   9   7       67.93       76.72      5.41 o
  -2   9   7       30.55       33.98      4.57 o
  -1   9   7       17.46       22.32      3.35 o
   0   9   7        2.99        3.84      2.87 o
   1   9   7       18.53       18.91      2.98 o
   2   9   7      250.29      263.46      6.74 o
   3   9   7        3.77        4.01      2.81 o
   4   9   7       17.95       22.66      3.93 o
   5   9   7        8.06       15.03      3.95 o
   6   9   7       49.43       62.10      6.10 o
   7   9   7       36.50       48.67     12.31 o
  -6  10   7       23.84       33.66      6.64 o
  -5  10   7        2.00        7.35      4.46 o
  -4  10   7      192.09      204.61     10.81 o
  -3  10   7       21.91       19.80      3.44 o
  -2  10   7      182.17      175.36      6.75 o
  -1  10   7      146.40      133.24      6.61 o
   0  10   7       48.85       44.56      4.15 o
   1  10   7       15.07       22.31      3.68 o
   2  10   7        5.06        6.09      3.18 o
   3  10   7        3.82        2.53      3.14 o
   4  10   7       17.53       16.88      4.27 o
   5  10   7       69.77       78.01     11.89 o
  -3  11   7       30.37       30.30      4.98 o
  -2  11   7      141.58      150.40      6.61 o
  -1  11   7       62.64       58.24      4.73 o
   0  11   7        0.30       -2.62      3.01 o
   1  11   7       20.55       32.30      4.07 o
   2  11   7        1.06        2.63      3.16 o
   3  11   7        8.94       15.61      4.23 o
 -10   0   8       35.98       46.61      4.89 o
  -8   0   8      103.47       93.10      4.10 o
  -6   0   8      337.05      382.11      6.58 o
  -4   0   8     4896.32     4995.36     46.75 o
  -2   0   8      287.39      329.84      4.69 o
   0   0   8     5144.48     5260.08     56.83 o
   2   0   8     1239.33     1243.90     24.62 o
   4   0   8     1107.14     1039.38     40.99 o
   6   0   8       85.01       82.03      9.51 o
   8   0   8      173.23      156.33     14.27 o
  10   0   8        0.44       -6.54      6.54 o
 -11   1   8        5.18        6.64      4.09 o
 -10   1   8       76.72       82.16      4.63 o
  -9   1   8        6.61        1.00      2.23 o
  -8   1   8       75.23       92.24      3.42 o
  -7   1   8      122.40      112.56      2.88 o
  -6   1   8        2.43        5.83      1.31 o
  -5   1   8       36.96       32.36      1.53 o
  -4   1   8       11.54        8.53      1.11 o
  -3   1   8     1110.99     1169.17      9.06 o
  -2   1   8      661.05      663.03      5.54 o
  -1   1   8       18.56       17.57      1.15 o
   0   1   8     3907.77     3933.83     30.50 o
   1   1   8     2213.43     2166.07     18.51 o
   2   1   8        0.69       10.48      1.43 o
   3   1   8      645.08      644.58      7.71 o
   4   1   8      549.05      612.66     15.85 o
   5   1   8      375.62      398.45     16.86 o
   6   1   8      113.56      110.39      6.40 o
   7   1   8       13.48       10.70      3.78 o
   8   1   8      178.23      179.55      8.35 o
   9   1   8        6.00       10.37      4.57 o
  10   1   8       13.68       12.28      5.66 o
  11   1   8       16.15       15.30      7.73 o
 -11   2   8       36.13       39.42      6.69 o
 -10   2   8        2.04       -0.53      4.08 o
  -9   2   8       37.87       31.20      3.30 o
  -8   2   8      302.64      293.66      5.58 o
  -7   2   8       78.31       93.74      2.98 o
  -6   2   8     1144.02     1086.85     11.04 o
  -5   2   8      578.27      551.65      5.78 o
  -4   2   8     1021.62     1016.71      8.89 o
  -3   2   8       46.73       48.80      2.01 o
  -2   2   8      880.42      884.45      9.02 o
  -1   2   8     5126.77     5351.97     43.27 o
   0   2   8     2033.43     2070.28     16.82 o
   1   2   8     2705.31     2842.51     24.01 o
   2   2   8      701.13      698.03      7.41 o
   3   2   8        5.31        2.82      1.72 o
   4   2   8      151.75      135.46      6.11 o
   5   2   8      763.84      696.92     11.27 o
   6   2   8       31.28       28.04      3.19 o
   7   2   8      290.17      255.95      7.06 o
   8   2   8      166.75      176.16      7.77 o
   9   2   8       26.92       27.32      4.16 o
  10   2   8       59.70       58.59      6.46 o
  11   2   8       21.36       16.60      5.76 o
 -11   3   8        7.37       11.89      5.46 o
 -10   3   8       92.97      105.21      7.51 o
  -9   3   8       12.86        7.39      4.17 o
  -8   3   8        4.07       -0.34      2.40 o
  -7   3   8      620.09      592.18     10.14 o
  -6   3   8       85.32       82.27      4.52 o
  -5   3   8      478.09      471.96      5.79 o
  -4   3   8      607.81      592.98      6.23 o
  -3   3   8      109.06       93.62      2.91 o
  -2   3   8      501.77      522.53      7.05 o
  -1   3   8      756.67      791.62      7.76 o
   0   3   8      602.45      598.99      6.67 o
   1   3   8     6815.34     6996.42     53.49 o
   2   3   8      162.94      183.08      3.73 o
   3   3   8     1513.21     1436.74     16.82 o
   4   3   8       19.29       22.61      2.40 o
   5   3   8       86.12       65.53      3.80 o
   6   3   8      560.86      512.59     13.44 o
   7   3   8      115.15      124.68      5.47 o
   8   3   8      171.08      158.34      6.61 o
   9   3   8       38.57       36.46      4.41 o
  10   3   8        8.07       13.64      4.98 o
  11   3   8       32.80       29.01      6.29 o
 -11   4   8       38.83       46.68      7.53 o
 -10   4   8        1.62        2.10      3.89 o
  -9   4   8      131.66      132.15      8.12 o
  -8   4   8       46.38       45.24      5.56 o
  -7   4   8       98.79      100.75      5.68 o
  -6   4   8       46.91       46.86      2.49 o
  -5   4   8      149.43      162.87      3.61 o
  -4   4   8      114.65      120.09      3.27 o
  -3   4   8        0.41        0.68      1.55 o
  -2   4   8       43.71       43.09      2.10 o
  -1   4   8     1762.32     1861.66     19.01 o
   0   4   8     1920.68     1982.19     21.90 o
   1   4   8     1673.98     1659.38     15.03 o
   2   4   8     1246.58     1240.71     13.02 o
   3   4   8      170.54      160.00      5.04 o
   4   4   8      423.64      402.11      8.64 o
   5   4   8      212.73      213.02      6.20 o
   6   4   8       14.98       18.84      3.18 o
   7   4   8      962.24      910.43     14.65 o
   8   4   8       23.16       28.64      3.68 o
   9   4   8       82.95       74.74      6.85 o
  10   4   8       27.11       19.88      7.49 o
 -10   5   8       10.32       20.00      6.36 o
  -9   5   8      104.30      104.70      7.88 o
  -8   5   8        0.67       -3.71      3.71 o
  -7   5   8      979.23      978.20     21.14 o
  -6   5   8      648.34      643.93      9.17 o
  -5   5   8     3149.71     3041.49     33.42 o
  -4   5   8        1.81        0.27      1.26 o
  -3   5   8       26.27       36.13      1.70 o
  -2   5   8      685.17      719.53     10.00 o
  -1   5   8      138.25      147.83      3.18 o
   0   5   8      290.22      298.70      5.23 o
   1   5   8      315.60      313.06      4.04 o
   2   5   8       21.60       27.01      2.18 o
   3   5   8      248.34      244.70      4.85 o
   4   5   8      171.37      170.55      5.45 o
   5   5   8      641.27      643.26     13.07 o
   6   5   8      101.68      104.30      7.04 o
   7   5   8        5.80        8.15      3.26 o
   8   5   8       17.59       14.55      5.49 o
   9   5   8      101.66       94.14      7.66 o
  10   5   8        4.99        9.75      5.03 o
 -10   6   8       23.24       27.64      7.73 o
  -9   6   8       94.50       92.54      7.76 o
  -8   6   8        1.40        1.96      4.17 o
  -7   6   8       31.08       29.22      7.31 o
  -6   6   8       74.16       66.22      2.89 o
  -5   6   8      299.40      284.97      5.75 o
  -4   6   8     1969.19     1943.94     18.74 o
  -3   6   8      230.00      214.66      5.27 o
  -2   6   8      449.18      461.43      6.00 o
  -1   6   8      682.11      649.73      7.89 o
   0   6   8       40.71       51.58      2.45 o
   1   6   8      920.81      874.75      9.68 o
   2   6   8        1.03       -0.37      1.55 o
   3   6   8      354.63      363.00      7.16 o
   4   6   8      106.24      114.16      4.64 o
   5   6   8      210.12      196.89      6.55 o
   6   6   8      163.26      166.66      6.80 o
   7   6   8      366.82      355.87     10.22 o
   8   6   8       81.80       73.60      7.07 o
   9   6   8       45.01       57.16      8.71 o
  -9   7   8       53.00       52.96      6.85 o
  -8   7   8       69.90       72.67      9.21 o
  -7   7   8      186.06      189.54     11.05 o
  -6   7   8      220.59      226.47      6.70 o
  -5   7   8      524.50      521.71      7.99 o
  -4   7   8      124.51      122.50      3.39 o
  -3   7   8       57.62       59.36      2.41 o
  -2   7   8      371.97      347.12      5.64 o
  -1   7   8        2.34        3.74      1.32 o
   0   7   8      217.37      201.90      4.40 o
   1   7   8      694.12      669.89      8.80 o
   2   7   8        8.29       12.74      2.01 o
   3   7   8     1184.01     1149.19     13.82 o
   4   7   8       46.67       51.77      3.44 o
   5   7   8      204.44      192.84      7.04 o
   6   7   8       15.75       13.35      3.49 o
   7   7   8       23.25       28.52      4.57 o
   8   7   8        0.24       -3.14      4.09 o
  -8   8   8       13.60       18.83      5.32 o
  -7   8   8       45.90       47.04     10.81 o
  -6   8   8       41.02       35.88      3.36 o
  -5   8   8        2.43        5.63      3.69 o
  -4   8   8      128.70      124.94      4.78 o
  -3   8   8      229.80      227.50      6.26 o
  -2   8   8       65.66       70.26      4.19 o
  -1   8   8      255.25      249.85      6.63 o
   0   8   8        6.31        5.63      2.21 o
   1   8   8       78.15       78.82      3.74 o
   2   8   8        1.45        5.14      1.95 o
   3   8   8       62.08       80.71      4.74 o
   4   8   8       25.19       18.72      3.47 o
   5   8   8      188.96      164.85      6.63 o
   6   8   8        7.73        6.22      6.43 o
   7   8   8       29.66       17.65      5.16 o
   8   8   8       29.49       23.79      5.67 o
  -7   9   8      133.06      157.53     10.42 o
  -6   9   8       23.77       12.04      5.29 o
  -5   9   8        4.13        4.91      2.78 o
  -4   9   8       48.07       47.18      5.58 o
  -3   9   8        0.40       -1.43      2.65 o
  -2   9   8       34.36       20.19      3.31 o
  -1   9   8       98.45       91.22      6.09 o
   0   9   8       47.81       58.38      4.38 o
   1   9   8      125.33      110.59      5.47 o
   2   9   8        5.22        8.92      3.94 o
   3   9   8      345.20      342.03     12.80 o
   4   9   8        1.02       -3.05      3.05 o
   5   9   8       13.72       17.41      4.21 o
   6   9   8        4.24        6.73      4.78 o
  -5  10   8       95.77      122.60      9.38 o
  -4  10   8       53.76       57.97      6.26 o
  -3  10   8       94.51      109.17      5.40 o
  -2  10   8       44.94       49.76      4.22 o
  -1  10   8       28.01       34.48      3.94 o
   0  10   8       31.34       22.58      3.65 o
   1  10   8        0.54        1.93      3.16 o
   2  10   8        0.63       -2.21      2.95 o
   3  10   8       44.21       58.64      4.81 o
   4  10   8       56.93       68.90      5.86 o
   5  10   8       11.71       16.45      6.26 o
  -3  11   8        0.58        2.66      3.28 o
  -2  11   8        0.58       -1.10      3.69 o
  -1  11   8        2.30        0.30      3.42 o
   0  11   8       18.30       22.79      4.32 o
   1  11   8       18.41       25.68      4.72 o
   2  11   8       34.85       45.46      5.14 o
 -11   0   9        0.01       -4.76      5.94 o
  -9   0   9       80.76       79.39      5.69 o
  -7   0   9      125.74      127.16      4.20 o
  -5   0   9      494.50      455.34      7.01 o
  -3   0   9      439.99      378.98      5.37 o
  -1   0   9     1366.27     1504.52     18.00 o
   1   0   9      280.29      316.89      6.46 o
   3   0   9       18.35       11.10      2.75 o
   5   0   9       34.25       39.24      5.04 o
   7   0   9        6.10        9.51      6.54 o
   9   0   9      121.57      128.99     14.27 o
  11   0   9        8.18       -3.57      7.73 o
 -11   1   9       97.97       99.74     11.59 o
 -10   1   9        8.66        6.86      3.22 o
  -9   1   9        6.06        2.91      2.37 o
  -8   1   9       54.51       60.77      2.98 o
  -7   1   9       72.63       85.89      2.67 o
  -6   1   9       18.21       19.45      1.53 o
  -5   1   9      277.07      270.75      3.87 o
  -4   1   9      238.36      233.06      3.12 o
  -3   1   9      191.51      224.71      2.95 o
  -2   1   9     1330.29     1476.46     10.97 o
  -1   1   9      853.82      739.91      6.76 o
   0   1   9      107.08      118.41      2.41 o
   1   1   9     1297.78     1143.03     10.74 o
   2   1   9     1717.93     1778.01     22.64 o
   3   1   9      835.98      851.33     14.03 o
   4   1   9       56.24       50.38      2.87 o
   5   1   9      133.91      127.72      5.49 o
   6   1   9        5.70        4.16      3.09 o
   7   1   9      181.40      183.66      7.12 o
   8   1   9       67.94       67.18      6.18 o
   9   1   9      260.81      257.86     12.61 o
  10   1   9        7.77       12.89      6.84 o
  11   1   9        6.84        7.40      6.50 o
 -11   2   9       77.33       84.37      8.61 o
 -10   2   9       35.76       32.58      5.07 o
  -9   2   9        4.44        0.53      3.00 o
  -8   2   9        9.60        8.28      2.23 o
  -7   2   9      222.59      203.62      4.26 o
  -6   2   9      145.95      132.44      3.23 o
  -5   2   9      152.97      124.49      2.83 o
  -4   2   9       25.51       21.47      1.41 o
  -3   2   9      457.56      545.40      5.75 o
  -2   2   9      484.32      513.08      5.68 o
  -1   2   9      367.97      379.13      4.41 o
   0   2   9     2505.78     2782.68     23.45 o
   1   2   9      743.87      739.52      7.28 o
   2   2   9     1206.54     1335.14     13.93 o
   3   2   9      215.71      188.00      4.12 o
   4   2   9      395.35      340.24      6.41 o
   5   2   9       56.66       45.19      3.44 o
   6   2   9      183.45      173.16      5.76 o
   7   2   9      231.62      235.68      8.94 o
   8   2   9       41.19       48.46      4.03 o
   9   2   9       69.82       74.37      6.69 o
  10   2   9        4.31       -3.36      4.34 o
  11   2   9        9.64       15.81      5.81 o
 -11   3   9       79.42       78.84      8.61 o
 -10   3   9        0.01       -0.11      3.97 o
  -9   3   9      161.80      161.13      8.66 o
  -8   3   9        5.76        6.60      3.22 o
  -7   3   9      317.73      296.51      6.19 o
  -6   3   9     1057.34     1055.41     11.48 o
  -5   3   9       19.95       29.74      1.72 o
  -4   3   9      475.24      456.35      5.18 o
  -3   3   9      913.05      913.30     10.85 o
  -2   3   9     1538.65     1642.40     17.35 o
  -1   3   9      247.26      320.51      4.23 o
   0   3   9     1440.87     1523.78     12.92 o
   1   3   9     1136.13     1066.97     11.71 o
   2   3   9      251.30      275.64      4.31 o
   3   3   9        2.53        7.14      1.98 o
   4   3   9       39.07       43.98      3.59 o
   5   3   9       54.54       47.83      3.65 o
   6   3   9       26.66       19.35      3.12 o
   7   3   9      169.85      159.21      6.67 o
   8   3   9       24.22       22.18      3.61 o
   9   3   9       60.64       57.98      5.14 o
  10   3   9        0.90        2.35      4.66 o
 -11   4   9       11.26        8.53      6.08 o
 -10   4   9       90.34       96.28     12.47 o
  -9   4   9        1.76        1.31      4.22 o
  -8   4   9       76.74       79.16      6.47 o
  -7   4   9      537.42      513.03      8.09 o
  -6   4   9       10.47       10.89      1.59 o
  -5   4   9      437.90      450.95      6.69 o
  -4   4   9      274.64      242.43      4.91 o
  -3   4   9      329.78      323.21      5.46 o
  -2   4   9      218.18      211.73      5.79 o
  -1   4   9      706.27      725.32      8.70 o
   0   4   9     1243.43     1372.19     12.71 o
   1   4   9        0.32        0.53      1.29 o
   2   4   9      614.38      679.83      7.68 o
   3   4   9      121.77      103.63      3.43 o
   4   4   9       29.84       30.38      2.82 o
   5   4   9       52.06       45.62      4.26 o
   6   4   9      243.78      224.56      6.90 o
   7   4   9        0.42        5.30      3.01 o
   8   4   9      119.96      113.32      5.60 o
   9   4   9        0.90        1.47      4.54 o
  10   4   9        0.00       -1.93      4.28 o
 -10   5   9        6.60        5.70      4.42 o
  -9   5   9       98.73      117.48      8.32 o
  -8   5   9       70.96       84.57      9.63 o
  -7   5   9       88.89      108.85      7.64 o
  -6   5   9       39.71       33.93      4.13 o
  -5   5   9        2.57       14.09      3.10 o
  -4   5   9      477.75      455.93      5.54 o
  -3   5   9      311.72      321.72      7.62 o
  -2   5   9      305.28      284.76      7.09 o
  -1   5   9      423.43      415.43      5.69 o
   0   5   9       31.38       35.33      2.06 o
   1   5   9      477.69      491.99      6.25 o
   2   5   9      156.36      158.15      3.98 o
   3   5   9       56.30       59.78      2.94 o
   4   5   9      365.14      369.04      7.19 o
   5   5   9      203.18      214.33      6.55 o
   6   5   9      673.56      680.11     12.20 o
   7   5   9       17.79       18.09      3.42 o
   8   5   9       12.91       20.33      4.98 o
   9   5   9        7.06       14.83      5.03 o
  10   5   9        6.45        7.64      5.76 o
 -10   6   9      177.98      236.28     25.15 o
  -9   6   9       34.23       44.85      6.79 o
  -8   6   9       13.55       17.95      6.56 o
  -7   6   9       80.26       83.31      4.29 o
  -6   6   9       32.56       35.94      3.93 o
  -5   6   9       37.92       42.49      2.62 o
  -4   6   9       20.40       23.78      1.61 o
  -3   6   9      334.32      343.41      6.57 o
  -2   6   9      518.51      493.46      8.21 o
  -1   6   9       10.90       16.72      1.63 o
   0   6   9      705.33      703.29      9.41 o
   1   6   9      282.14      276.80      5.32 o
   2   6   9        5.40        5.22      1.71 o
   3   6   9     1215.25     1241.78     22.57 o
   4   6   9       17.88       14.00      3.28 o
   5   6   9      330.50      314.05      7.89 o
   6   6   9      209.66      196.05      6.78 o
   7   6   9       72.09       71.53      5.79 o
   8   6   9      175.06      159.92      9.35 o
   9   6   9        2.01       -0.53      5.20 o
  -9   7   9       40.63       55.72      7.05 o
  -8   7   9       45.67       58.85      6.71 o
  -7   7   9      117.13      108.12     14.59 o
  -6   7   9       54.96       51.54      6.06 o
  -5   7   9        1.61        1.50      4.72 o
  -4   7   9      738.62      740.94     15.17 o
  -3   7   9       15.07       16.54      4.29 o
  -2   7   9      657.28      632.29      8.12 o
  -1   7   9      322.62      292.20      4.99 o
   0   7   9        2.02        0.59      1.71 o
   1   7   9       17.28       20.79      2.30 o
   2   7   9      165.20      167.38      5.67 o
   3   7   9      163.83      173.82      5.23 o
   4   7   9        4.70        1.07      2.38 o
   5   7   9      145.54      146.13      6.17 o
   6   7   9      257.55      261.72      8.52 o
   7   7   9        0.61        0.78      4.22 o
   8   7   9       18.18       16.80      5.43 o
  -8   8   9        0.01       -2.38      8.41 o
  -7   8   9        1.92       -2.37      4.25 o
  -6   8   9        2.29        1.10      4.22 o
  -5   8   9        0.16        1.92      4.12 o
  -4   8   9        5.58        2.06      3.56 o
  -3   8   9      134.02      121.82      5.82 o
  -2   8   9     1100.92     1045.83     16.13 o
  -1   8   9       88.53       78.62      4.36 o
   0   8   9      359.24      338.92      7.05 o
   1   8   9        0.68        0.77      2.34 o
   2   8   9      157.86      162.51      7.10 o
   3   8   9      294.94      285.27      7.62 o
   4   8   9      101.31      113.53      5.88 o
   5   8   9       46.65       44.19      5.25 o
   6   8   9       73.70       67.75     10.79 o
   7   8   9        5.34        2.93      4.57 o
  -7   9   9        9.28       15.03      5.56 o
  -6   9   9      146.67      180.11     10.82 o
  -5   9   9        2.66        8.35      6.16 o
  -4   9   9       31.03       26.89      4.82 o
  -3   9   9        8.74        4.19      3.93 o
  -2   9   9      146.07      145.23      6.08 o
  -1   9   9        2.35        1.72      2.73 o
   0   9   9        1.07       -2.08      2.66 o
   1   9   9        2.17        4.63      3.76 o
   2   9   9      161.84      164.52      7.54 o
   3   9   9       20.55       18.05      4.27 o
   4   9   9       98.01      113.09      6.61 o
   5   9   9        0.36        6.08      6.54 o
   6   9   9      140.50      168.09     11.84 o
  -5  10   9       68.39       69.13      7.74 o
  -4  10   9       99.76      104.62      8.61 o
  -3  10   9       24.13       52.98      6.82 o
  -2  10   9      159.45      154.86      6.63 o
  -1  10   9       92.77       87.50      5.23 o
   0  10   9        1.27        0.80      3.09 o
   1  10   9        2.57       -2.93      2.93 o
   2  10   9      113.80      128.06      6.86 o
   3  10   9       20.01       11.68      4.21 o
   4  10   9       50.95       47.88      6.29 o
  -2  11   9       15.34       17.24      5.58 o
  -1  11   9       85.13       96.54      6.26 o
   0  11   9       11.09        9.79      4.13 o
   1  11   9        5.42        9.69      4.38 o
 -10   0  10       77.66       73.48      7.11 o
  -8   0  10      270.43      234.76      8.01 o
  -6   0  10      259.11      255.11      5.43 o
  -4   0  10       96.57       86.89      3.42 o
  -2   0  10     5798.01     6287.66     58.05 o
   0   0  10      480.20      470.09      7.54 o
   2   0  10       10.84       13.18      2.39 o
   4   0  10     2366.06     2586.48     48.33 o
   6   0  10      208.72      198.24      9.67 o
   8   0  10        4.11        0.00      7.13 o
  10   0  10        4.84       -1.19      7.73 o
 -11   1  10        0.38       -4.14      4.14 o
 -10   1  10      315.95      304.46     14.84 o
  -9   1  10       22.38       21.42      3.40 o
  -8   1  10        3.30        3.29      1.98 o
  -7   1  10        0.14        2.91      1.46 o
  -6   1  10       58.66       58.69      2.16 o
  -5   1  10      207.91      218.26      3.53 o
  -4   1  10     1533.09     1559.01     13.08 o
  -3   1  10      306.35      287.04      3.60 o
  -2   1  10      211.37      264.24      3.39 o
  -1   1  10      584.40      609.11      6.31 o
   0   1  10       88.77       39.59      1.63 o
   1   1  10     1550.76     1652.14     14.76 o
   2   1  10      274.85      321.31      5.32 o
   3   1  10       28.87       33.68      2.35 o
   4   1  10       17.37       18.03      2.37 o
   5   1  10      206.25      213.78      7.66 o
   6   1  10       55.59       62.26      5.37 o
   7   1  10        1.99        2.40      3.54 o
   8   1  10      158.47      134.46      8.72 o
   9   1  10       20.43       27.47      6.50 o
  10   1  10        0.38       -0.11      5.66 o
 -11   2  10       30.14       34.62      6.93 o
 -10   2  10       12.47       11.27      4.36 o
  -9   2  10      165.58      152.17      6.74 o
  -8   2  10      808.67      758.87     11.30 o
  -7   2  10        1.71        1.88      1.39 o
  -6   2  10      454.26      464.94      5.62 o
  -5   2  10     1107.85     1122.95     11.99 o
  -4   2  10      404.40      393.02      5.39 o
  -3   2  10        2.16        1.71      0.94 o
  -2   2  10      475.31      569.23      5.63 o
  -1   2  10      376.17      387.32      4.14 o
   0   2  10      271.72      279.62      4.07 o
   1   2  10      228.67      201.27      3.84 o
   2   2  10      492.27      551.46      6.97 o
   3   2  10        1.21        2.13      1.64 o
   4   2  10      247.91      252.48      5.15 o
   5   2  10      336.48      325.00      7.38 o
   6   2  10      417.42      396.39      8.65 o
   7   2  10       32.41       34.12      3.71 o
   8   2  10        2.43        2.41      3.06 o
   9   2  10       19.09       29.31      4.51 o
  10   2  10       47.04       51.88      6.63 o
 -11   3  10       88.06      116.38      8.33 o
 -10   3  10      112.79      110.48      7.76 o
  -9   3  10        3.96       10.73      4.30 o
  -8   3  10        2.18       -3.25      3.25 o
  -7   3  10        9.34        9.09      1.95 o
  -6   3  10        0.61        0.32      1.45 o
  -5   3  10      632.02      628.64      8.35 o
  -4   3  10      122.27      134.01      4.60 o
  -3   3  10        2.51        5.22      1.65 o
  -2   3  10      559.16      566.33      7.67 o
  -1   3  10      276.60      300.60      4.34 o
   0   3  10      514.82      568.35      6.42 o
   1   3  10     1673.41     1582.07     14.54 o
   2   3  10      101.60       96.66      2.87 o
   3   3  10      209.72      223.07      4.64 o
   4   3  10      358.71      339.18     10.68 o
   5   3  10        2.33       -2.37      2.37 o
   6   3  10        7.82        9.71      3.02 o
   7   3  10       63.61       66.91      4.60 o
   8   3  10      387.79      376.26     12.07 o
   9   3  10       27.61       22.99      4.63 o
  10   3  10       13.92        8.15      5.12 o
 -10   4  10       28.20       38.85      7.80 o
  -9   4  10       97.79      104.92     12.68 o
  -8   4  10       99.85       91.54      5.81 o
  -7   4  10       56.94       56.43      3.85 o
  -6   4  10       91.84       98.03      3.78 o
  -5   4  10      282.32      272.45      4.38 o
  -4   4  10        3.60        1.73      1.81 o
  -3   4  10        6.76        9.87      1.87 o
  -2   4  10       27.68       26.66      1.85 o
  -1   4  10       51.02       60.72      2.34 o
   0   4  10      675.66      683.61      7.01 o
   1   4  10      736.58      786.64      8.80 o
   2   4  10      143.48      144.89      3.35 o
   3   4  10      310.54      317.36      7.60 o
   4   4  10       75.50       71.91      3.68 o
   5   4  10       27.28       27.62      3.39 o
   6   4  10      642.64      614.31     16.44 o
   7   4  10       82.28       86.75      5.03 o
   8   4  10       10.90        9.45      3.85 o
   9   4  10       57.15       63.59      6.61 o
  10   4  10       38.83       39.40      6.16 o
 -10   5  10       11.13        4.79      6.16 o
  -9   5  10        8.83       -2.13      4.24 o
  -8   5  10        2.47       -0.70      4.24 o
  -7   5  10      508.53      500.24     11.31 o
  -6   5  10        7.46        5.78      2.64 o
  -5   5  10     1877.56     1829.22     21.01 o
  -4   5  10      153.86      149.36      4.07 o
  -3   5  10      241.69      225.00      6.50 o
  -2   5  10       28.37       31.67      3.38 o
  -1   5  10        8.75        8.24      1.66 o
   0   5  10      358.22      359.94      5.53 o
   1   5  10      286.52      298.78      4.60 o
   2   5  10       41.90       40.79      2.33 o
   3   5  10      277.65      276.84      5.76 o
   4   5  10       78.19       69.59      3.92 o
   5   5  10       40.63       39.21      3.86 o
   6   5  10        4.02        7.35      3.20 o
   7   5  10       20.75       20.35      3.58 o
   8   5  10      141.52      135.91      8.66 o
   9   5  10       12.94        4.44      5.11 o
  -9   6  10      152.29      155.20      9.70 o
  -8   6  10        9.95        6.91      4.59 o
  -7   6  10        5.28        7.65      4.52 o
  -6   6  10        5.47        5.06      3.45 o
  -5   6  10       30.65       25.51      2.87 o
  -4   6  10      277.05      259.72      8.50 o
  -3   6  10       23.69       24.20      2.11 o
  -2   6  10      844.85      885.42     12.49 o
  -1   6  10      155.85      167.49      6.09 o
   0   6  10       48.49       44.40      2.34 o
   1   6  10     1177.74     1171.32     13.65 o
   2   6  10       46.05       49.62      2.25 o
   3   6  10      386.54      385.86      7.05 o
   4   6  10      306.55      304.91     10.58 o
   5   6  10        0.16       -2.78      2.78 o
   6   6  10       35.26       28.60      4.72 o
   7   6  10       48.45       59.96      6.29 o
   8   6  10       12.98       14.14      4.98 o
   9   6  10       20.24       26.93      5.78 o
  -9   7  10        6.33       15.46      5.29 o
  -8   7  10        0.21       -2.96      4.45 o
  -7   7  10       68.02       88.36      8.08 o
  -6   7  10       11.21        8.89      4.81 o
  -5   7  10       91.41       76.78      5.30 o
  -4   7  10        0.92        2.63      3.56 o
  -3   7  10       54.51       43.78      4.81 o
  -2   7  10        5.71       -1.81      3.29 o
  -1   7  10      317.66      283.75      6.40 o
   0   7  10      525.16      509.86      9.90 o
   1   7  10       83.34       89.70      4.35 o
   2   7  10      123.27      114.94      4.30 o
   3   7  10      424.31      410.73      7.63 o
   4   7  10      149.78      142.55      4.98 o
   5   7  10       61.05       62.58      4.67 o
   6   7  10        7.02        5.72      3.39 o
   7   7  10       80.27       94.90      7.49 o
   8   7  10        4.21        5.23      4.81 o
  -8   8  10       27.06       29.94      9.05 o
  -7   8  10       14.28       15.73      6.38 o
  -6   8  10       17.70       22.43      7.25 o
  -5   8  10      120.07      102.12      8.06 o
  -4   8  10       10.44        5.99      3.86 o
  -3   8  10        0.02        0.75      3.51 o
  -2   8  10        6.64        6.54      2.34 o
  -1   8  10      108.06      112.78      4.86 o
   0   8  10       12.90        2.50      2.61 o
   1   8  10       96.44       78.11      5.21 o
   2   8  10        8.06       10.00      3.20 o
   3   8  10      143.01      139.11      5.95 o
   4   8  10      400.53      421.39      9.58 o
   5   8  10        3.56        4.14      3.44 o
   6   8  10       15.73       18.09      4.98 o
   7   8  10       27.62       29.94      5.75 o
  -6   9  10        2.06        4.88      5.09 o
  -5   9  10       46.15       55.39      7.08 o
  -4   9  10        2.18        2.36      5.19 o
  -3   9  10       81.34       88.65      7.01 o
  -2   9  10        0.29        4.28      2.31 o
  -1   9  10      249.02      234.90      6.79 o
   0   9  10      140.41      156.41      8.85 o
   1   9  10       50.65       45.62      4.25 o
   2   9  10       30.77       26.97      3.89 o
   3   9  10       10.50       11.16      6.22 o
   4   9  10      105.44      103.71      7.91 o
   5   9  10       67.65       72.44     17.24 o
   6   9  10       62.44       74.93      8.71 o
  -5  10  10       41.25       38.27      8.28 o
  -4  10  10       94.29       97.32      8.54 o
  -3  10  10       81.03       93.65     11.43 o
  -2  10  10        1.57        1.52      4.71 o
  -1  10  10       67.16       72.38      6.26 o
   0  10  10       22.68       25.15      4.04 o
   1  10  10        4.68        7.20      3.70 o
   2  10  10       37.07       45.15      5.12 o
   3  10  10       92.40       97.77      6.70 o
   4  10  10        0.12        6.25      4.45 o
 -11   0  11       42.42       39.23      8.32 o
  -9   0  11      337.24      337.29     16.19 o
  -7   0  11      134.43      133.85      4.75 o
  -5   0  11       80.41       73.39      3.57 o
  -3   0  11        2.16        6.62      1.59 o
  -1   0  11      194.26      188.53      4.51 o
   1   0  11     1042.42     1074.52     14.33 o
   3   0  11       50.16       46.49      4.87 o
   5   0  11        5.71       -0.30      3.78 o
   7   0  11        7.51        7.73      4.62 o
   9   0  11      152.34      143.25     15.45 o
 -11   1  11      137.63      144.66      9.22 o
 -10   1  11        8.96       11.08      4.17 o
  -9   1  11       81.91      102.62      4.91 o
  -8   1  11        2.41        1.77      2.09 o
  -7   1  11      181.86      182.41      3.65 o
  -6   1  11      292.92      272.37      4.36 o
  -5   1  11      100.15      105.00      2.85 o
  -4   1  11       23.11       27.98      1.64 o
  -3   1  11       31.71       36.82      1.48 o
  -2   1  11       77.59       86.39      2.01 o
  -1   1  11       63.50       97.76      3.09 o
   0   1  11        0.40        0.13      1.23 o
   1   1  11     1902.16     1911.89     18.01 o
   2   1  11       79.17       79.50      3.60 o
   3   1  11       26.53       30.04      2.53 o
   4   1  11       23.16       26.83      2.99 o
   5   1  11        1.26        3.03      2.48 o
   6   1  11       22.37       17.12      3.95 o
   7   1  11       48.51       39.97      5.03 o
   8   1  11       14.29       11.04      8.35 o
   9   1  11      165.98      166.80     19.32 o
  10   1  11        7.16        2.14      7.43 o
 -11   2  11      103.31      116.03      9.64 o
 -10   2  11        9.93       10.84      4.52 o
  -9   2  11       27.61       29.30      4.89 o
  -8   2  11      114.13      128.20      5.53 o
  -7   2  11      716.17      686.00      9.23 o
  -6   2  11      334.60      311.38      4.66 o
  -5   2  11       16.58       19.66      2.07 o
  -4   2  11      354.44      336.84      4.65 o
  -3   2  11       86.87      108.71      2.43 o
  -2   2  11      441.63      461.41      5.14 o
  -1   2  11       34.81       35.98      1.65 o
   0   2  11      116.80      115.32      2.76 o
   1   2  11       91.83      104.55      3.18 o
   2   2  11      192.69      182.55      4.16 o
   3   2  11       26.41       19.18      2.34 o
   4   2  11       17.92       13.97      2.28 o
   5   2  11      218.16      206.85      7.44 o
   6   2  11      105.05       95.69      4.92 o
   7   2  11      188.32      194.94      8.20 o
   8   2  11       39.28       44.52      4.38 o
   9   2  11       65.43       71.37      6.61 o
  10   2  11        2.68        6.25      6.08 o
 -11   3  11       91.51      111.95     16.05 o
 -10   3  11       32.04       29.45      5.56 o
  -9   3  11      169.66      188.75      8.91 o
  -8   3  11        1.42        1.66      2.98 o
  -7   3  11      118.53      124.98      4.18 o
  -6   3  11       41.96       40.41      2.62 o
  -5   3  11      824.85      806.94      9.15 o
  -4   3  11      309.37      302.34      5.68 o
  -3   3  11      480.60      459.86      6.99 o
  -2   3  11      301.39      349.71      5.92 o
  -1   3  11       58.75       51.38      2.62 o
   0   3  11      246.39      244.74      4.21 o
   1   3  11     1111.55     1078.72     11.29 o
   2   3  11       55.40       56.46      2.57 o
   3   3  11      716.15      713.73      9.41 o
   4   3  11       31.63       40.53      2.78 o
   5   3  11        2.74       -2.23      2.48 o
   6   3  11       98.45       99.99      5.24 o
   7   3  11       50.31       54.54      4.34 o
   8   3  11       64.38       61.00      5.41 o
   9   3  11       94.87      108.21      6.62 o
  10   3  11        1.70        1.39      4.78 o
 -10   4  11       17.19       18.15      5.09 o
  -9   4  11       15.00       21.56      5.00 o
  -8   4  11       80.57       77.48      5.39 o
  -7   4  11     1165.18     1137.72     16.88 o
  -6   4  11       65.03       71.18      4.17 o
  -5   4  11      195.67      189.41      5.25 o
  -4   4  11      305.07      285.10      5.58 o
  -3   4  11      126.98      119.15      4.07 o
  -2   4  11      113.42      120.09      4.08 o
  -1   4  11      317.11      303.60      5.78 o
   0   4  11      235.02      245.47      3.80 o
   1   4  11        3.33       10.55      1.55 o
   2   4  11       78.91       81.42      3.82 o
   3   4  11      314.22      282.73      6.00 o
   4   4  11        2.09        5.63      2.32 o
   5   4  11      203.35      185.15      6.39 o
   6   4  11       88.93       81.78      4.87 o
   7   4  11      114.96      111.95      6.26 o
   8   4  11       27.88       33.84      6.52 o
   9   4  11       10.13        7.25      4.81 o
 -10   5  11       75.94       79.31      7.85 o
  -9   5  11       80.17       80.52      7.37 o
  -8   5  11      183.00      185.87      9.38 o
  -7   5  11      117.79      126.45      8.14 o
  -6   5  11        5.43        1.59      2.61 o
  -5   5  11      409.55      389.50      8.04 o
  -4   5  11      130.53      112.98      3.85 o
  -3   5  11      134.16      133.11      5.65 o
  -2   5  11        2.80        4.65      2.62 o
  -1   5  11      419.90      366.52      5.78 o
   0   5  11      223.82      217.04      4.92 o
   1   5  11     1091.81     1030.83     14.72 o
   2   5  11       42.88       39.23      2.39 o
   3   5  11        0.03        0.80      1.89 o
   4   5  11      153.71      165.73      5.43 o
   5   5  11       46.00       41.40      3.94 o
   6   5  11       86.29      110.08      5.55 o
   7   5  11        1.44        2.31      3.18 o
   8   5  11       45.18       42.79      7.84 o
   9   5  11       15.73       22.64      5.60 o
  -9   6  11        3.16        7.80      4.88 o
  -8   6  11      131.32      137.50     17.00 o
  -7   6  11        1.02       -3.76      3.76 o
  -6   6  11       91.10       85.82      5.52 o
  -5   6  11        2.06        3.11      3.38 o
  -4   6  11      226.96      219.95     12.72 o
  -3   6  11       84.63       70.79      5.37 o
  -2   6  11      206.79      200.77      4.86 o
  -1   6  11      150.93      151.93      7.63 o
   0   6  11      275.58      253.83      4.54 o
   1   6  11       76.87       82.34      3.31 o
   2   6  11      369.91      387.58      6.26 o
   3   6  11      804.97      784.46     11.34 o
   4   6  11       27.27       17.11      3.32 o
   5   6  11       30.36       31.03      3.84 o
   6   6  11      164.43      155.05      6.47 o
   7   6  11       18.50       17.05      4.91 o
   8   6  11       65.00       69.46      6.94 o
  -8   7  11        7.94       -2.88      6.47 o
  -7   7  11       27.45       34.22      5.77 o
  -6   7  11      108.27      106.29      8.10 o
  -5   7  11       36.53       31.84      5.48 o
  -4   7  11      311.06      277.15     10.34 o
  -3   7  11        4.25        4.80      3.34 o
  -2   7  11      395.40      365.64     10.26 o
  -1   7  11      200.05      172.25      6.94 o
   0   7  11      141.29      139.12      4.49 o
   1   7  11      150.16      131.74      5.08 o
   2   7  11      255.57      238.57      4.50 o
   3   7  11      242.05      234.71      5.79 o
   4   7  11      218.19      228.07      7.07 o
   5   7  11        1.29       -3.07      3.07 o
   6   7  11       81.64       89.84      6.14 o
   7   7  11        0.35       -4.17      4.17 o
   8   7  11        3.60        2.95      5.60 o
  -7   8  11        8.60        8.14      4.94 o
  -6   8  11       54.41       54.46      6.71 o
  -5   8  11        1.37        2.18      4.35 o
  -4   8  11        3.21       10.76      4.72 o
  -3   8  11        0.01       -3.24      3.24 o
  -2   8  11      524.16      483.02     14.52 o
  -1   8  11      125.56      118.36      4.93 o
   0   8  11      242.59      219.88      6.49 o
   1   8  11       22.81       22.59      3.34 o
   2   8  11      418.50      399.57     10.40 o
   3   8  11       45.51       37.73      4.57 o
   4   8  11        0.39        2.19      3.67 o
   5   8  11       10.52       10.06      5.47 o
   6   8  11      194.82      197.26     12.14 o
   7   8  11        6.36        3.29      5.84 o
  -6   9  11      112.59      135.21      9.87 o
  -5   9  11       15.12       20.11      5.81 o
  -4   9  11       77.61       81.91     12.30 o
  -3   9  11       22.94       18.61      5.51 o
  -2   9  11      121.55      127.74      7.56 o
  -1   9  11       12.59       15.14      2.95 o
   0   9  11        2.38        2.32      2.83 o
   1   9  11       23.51       31.21      3.94 o
   2   9  11      305.20      298.99     11.71 o
   3   9  11        9.27       10.05      5.03 o
   4   9  11      111.34      119.25      8.13 o
   5   9  11       17.90       31.08      9.21 o
  -4  10  11       91.57       89.60      8.52 o
  -3  10  11       48.36       66.41     11.03 o
  -2  10  11      145.37      136.29     13.35 o
  -1  10  11       40.41       20.51      5.96 o
   0  10  11       29.82       27.20      4.28 o
   1  10  11        2.81       -0.02      3.47 o
   2  10  11       12.11        8.42      5.38 o
   3  10  11        9.21       14.06      7.55 o
 -10   0  12        0.58       -0.83      4.50 o
  -8   0  12     1068.50     1012.53     19.36 o
  -6   0  12      310.14      304.32      7.38 o
  -4   0  12     1597.53     1493.93     20.95 o
  -2   0  12     1224.59     1205.50     15.49 o
   0   0  12        7.37        9.84      2.43 o
   2   0  12      204.14      194.62     10.38 o
   4   0  12      665.45      665.12     17.44 o
   6   0  12       84.77       80.35      7.35 o
   8   0  12      162.68      174.12     41.01 o
  10   0  12        2.09        0.00      8.32 o
 -11   1  12        4.93       -1.25      5.05 o
 -10   1  12      329.19      285.59      9.60 o
  -9   1  12       26.80       28.23      3.90 o
  -8   1  12      332.26      344.41      8.18 o
  -7   1  12        0.64        1.28      2.01 o
  -6   1  12       22.40       30.24      2.17 o
  -5   1  12       13.44       13.75      2.08 o
  -4   1  12      151.68      130.63      2.99 o
  -3   1  12      796.14      805.62      7.51 o
  -2   1  12      732.36      758.82      7.16 o
  -1   1  12        3.51        0.48      1.16 o
   0   1  12     4330.90     4324.15     35.93 o
   1   1  12      230.40      250.41      4.23 o
   2   1  12      480.56      471.68     10.04 o
   3   1  12        0.70        1.46      1.97 o
   4   1  12        0.03        3.41      2.54 o
   5   1  12        2.26        1.13      2.56 o
   6   1  12        0.85        3.13      2.83 o
   7   1  12        2.02        2.32      2.96 o
   8   1  12       84.31       85.31      5.32 o
   9   1  12        7.14       13.04      6.03 o
  10   1  12       26.95       46.99      7.85 o
 -11   2  12        0.48        4.67      6.00 o
 -10   2  12       24.40       20.84      7.13 o
  -9   2  12        1.89        3.64      3.80 o
  -8   2  12      459.57      458.67      9.62 o
  -7   2  12       25.71       31.49      3.61 o
  -6   2  12      698.69      679.70      9.30 o
  -5   2  12     1546.92     1566.32     17.11 o
  -4   2  12     1457.28     1405.75     13.34 o
  -3   2  12       45.88       48.90      1.85 o
  -2   2  12       60.54       45.46      2.81 o
  -1   2  12      104.21      102.89      2.29 o
   0   2  12      269.54      299.09      5.10 o
   1   2  12      150.38      138.53      3.88 o
   2   2  12       11.10       20.54      2.45 o
   3   2  12      226.37      207.85      5.23 o
   4   2  12      337.13      331.00      6.82 o
   5   2  12       81.56       78.75      4.45 o
   6   2  12      296.52      272.55      7.35 o
   7   2  12       12.60       15.53      8.15 o
   8   2  12       63.93       60.37      6.27 o
   9   2  12        1.87       10.60      4.68 o
  10   2  12        8.47       13.67      6.85 o
 -10   3  12      133.06      138.19     10.56 o
  -9   3  12      143.28      165.83      8.78 o
  -8   3  12      240.73      250.04     10.50 o
  -7   3  12       91.54      102.71      6.70 o
  -6   3  12      630.08      619.05      9.29 o
  -5   3  12      538.81      537.65      6.73 o
  -4   3  12      651.51      641.70      9.13 o
  -3   3  12     1181.22     1164.40     13.68 o
  -2   3  12      896.14      882.23     11.01 o
  -1   3  12        0.03       -1.36      1.36 o
   0   3  12       63.68       69.40      2.64 o
   1   3  12      278.08      285.49      5.10 o
   2   3  12      121.27      103.95      3.30 o
   3   3  12       40.26       41.14      2.71 o
   4   3  12      269.10      258.55      5.92 o
   5   3  12       25.00       32.65      3.23 o
   6   3  12       19.24       17.92      3.37 o
   7   3  12       30.56       27.85      4.25 o
   8   3  12      103.15      120.25      9.58 o
   9   3  12        4.62        4.05      3.93 o
  10   3  12       11.69       17.26      5.60 o
 -10   4  12        1.93       -2.54      4.30 o
  -9   4  12       73.34       76.27      7.10 o
  -8   4  12       28.35       28.02      7.86 o
  -7   4  12       95.91       84.78      4.82 o
  -6   4  12      422.67      408.95      8.70 o
  -5   4  12      254.64      258.32      6.17 o
  -4   4  12     1122.70     1104.95     13.55 o
  -3   4  12        4.41        4.66      1.97 o
  -2   4  12       13.48       12.12      2.10 o
  -1   4  12      836.17      881.22     11.83 o
   0   4  12      615.42      641.65      7.96 o
   1   4  12      653.78      675.80      8.83 o
   2   4  12      263.00      278.34      5.43 o
   3   4  12      260.67      269.27      5.21 o
   4   4  12       37.37       32.63      2.89 o
   5   4  12        0.24        4.86      2.88 o
   6   4  12      137.84      137.35      6.07 o
   7   4  12       13.40       14.92      3.56 o
   8   4  12        4.74        3.76      4.00 o
   9   4  12       40.31       36.46      6.16 o
  -9   5  12       46.18       49.84      6.40 o
  -8   5  12        3.00       -2.74      3.99 o
  -7   5  12      232.54      231.45      9.88 o
  -6   5  12      154.93      149.52      7.46 o
  -5   5  12     1326.43     1244.20     16.26 o
  -4   5  12      190.01      191.77      8.01 o
  -3   5  12      284.86      277.46      7.25 o
  -2   5  12      519.86      482.73     10.02 o
  -1   5  12        0.33        0.72      1.78 o
   0   5  12        0.24       -1.49      1.49 o
   1   5  12      305.29      290.90      5.13 o
   2   5  12       42.43       44.35      2.54 o
   3   5  12      745.64      733.59     12.96 o
   4   5  12      143.07      151.38      5.10 o
   5   5  12      138.66      144.21      7.10 o
   6   5  12        4.15        2.42      3.17 o
   7   5  12       63.38       61.81      5.92 o
   8   5  12       21.00       26.88      5.37 o
   9   5  12       16.91       12.67      5.47 o
  -9   6  12       86.40      109.38      8.75 o
  -8   6  12        0.03        2.28      4.93 o
  -7   6  12       33.51       28.41      5.57 o
  -6   6  12        0.00        2.90      3.62 o
  -5   6  12       39.90       31.78      3.96 o
  -4   6  12      325.68      296.02      9.27 o
  -3   6  12        3.94        1.91      3.43 o
  -2   6  12       30.84       36.27      4.54 o
  -1   6  12     1144.65     1166.17     16.82 o
   0   6  12      194.83      186.28      4.27 o
   1   6  12      707.35      717.12     11.55 o
   2   6  12       25.47       18.67      2.34 o
   3   6  12      126.33      152.74      6.33 o
   4   6  12       20.15       13.91      2.86 o
   5   6  12      101.35       96.66      5.37 o
   6   6  12        6.28        6.63      4.20 o
   7   6  12        3.50       -1.12      8.53 o
   8   6  12        3.95       -2.95      4.28 o
  -8   7  12        4.77        4.20      4.91 o
  -7   7  12       72.44       76.53      7.57 o
  -6   7  12       16.90       23.88      5.42 o
  -5   7  12      240.99      240.81      7.63 o
  -4   7  12        1.76        2.22      3.07 o
  -3   7  12      260.93      241.90      8.76 o
  -2   7  12       12.60        8.21      3.71 o
  -1   7  12      286.67      258.01      8.94 o
   0   7  12       30.51       28.29      3.07 o
   1   7  12      347.31      355.56      9.10 o
   2   7  12      163.00      164.50      5.85 o
   3   7  12      674.96      696.49     12.38 o
   4   7  12        0.31        1.28      3.15 o
   5   7  12       32.15       38.01      4.74 o
   6   7  12       97.67      100.96      6.42 o
   7   7  12        8.82        9.13      4.74 o
  -7   8  12       29.20       37.48      6.59 o
  -6   8  12       16.16       16.50      5.92 o
  -5   8  12       59.65       46.18      6.59 o
  -4   8  12        0.19       -3.42      6.13 o
  -3   8  12       32.25       53.67      5.71 o
  -2   8  12        0.13        3.24      3.97 o
  -1   8  12      229.93      263.04      9.23 o
   0   8  12       11.09       13.36      3.42 o
   1   8  12      270.65      276.96      8.38 o
   2   8  12       18.32        9.43      3.64 o
   3   8  12       71.56       78.85      5.85 o
   4   8  12       89.68       98.43      7.25 o
   5   8  12      164.12      151.11      8.87 o
   6   8  12       39.44       44.95      7.57 o
  -5   9  12       59.13       60.54      7.32 o
  -4   9  12        7.38        8.43      5.23 o
  -3   9  12       46.04       37.53      6.46 o
  -2   9  12       17.08       19.19      5.48 o
  -1   9  12       83.55       78.63      7.57 o
   0   9  12      130.26      151.18      6.46 o
   1   9  12      108.97      113.80      6.13 o
   2   9  12       66.66       78.24      5.81 o
   3   9  12      177.14      179.42      9.07 o
   4   9  12        1.74        6.73      7.10 o
   5   9  12       40.36       49.93      7.69 o
  -3  10  12      113.20      114.43     18.57 o
  -2  10  12        0.28        4.80      4.94 o
  -1  10  12       20.56       18.96      5.81 o
   0  10  12        1.70        1.84      3.18 o
   1  10  12        8.89       10.87      3.82 o
   2  10  12       21.68       32.13      4.86 o
  -9   0  13      130.60      126.21      8.68 o
  -7   0  13      188.44      181.48      6.13 o
  -5   0  13      452.66      439.75      9.73 o
  -3   0  13      933.38      914.23     12.73 o
  -1   0  13      103.49      118.45      7.08 o
   1   0  13      362.53      388.34      7.48 o
   3   0  13       14.21       12.65      3.21 o
   5   0  13      134.43      123.06      8.41 o
   7   0  13      248.64      276.92     12.39 o
   9   0  13      113.45      125.42     14.86 o
 -10   1  13        0.56        1.01      3.76 o
  -9   1  13      231.66      231.71      7.65 o
  -8   1  13       15.20       15.63      4.14 o
  -7   1  13      556.90      550.35      8.18 o
  -6   1  13       90.82       95.63      3.25 o
  -5   1  13       24.95       23.98      2.15 o
  -4   1  13       26.29       21.90      1.69 o
  -3   1  13      258.09      251.96      3.79 o
  -2   1  13      357.62      358.60      5.07 o
  -1   1  13      416.51      366.19      5.54 o
   0   1  13      325.79      318.78      5.32 o
   1   1  13      765.22      786.48      8.80 o
   2   1  13       16.01       20.96      2.31 o
   3   1  13       95.04      102.11      4.09 o
   4   1  13        0.07       -3.08      3.08 o
   5   1  13      189.38      204.19      6.53 o
   6   1  13        1.32        0.45      2.78 o
   7   1  13       36.21       37.79      4.14 o
   8   1  13       18.04       22.38      4.44 o
   9   1  13      171.04      159.83     13.19 o
  10   1  13       34.09       47.49      6.55 o
 -10   2  13        7.90       10.34      5.49 o
  -9   2  13       32.24       32.31      6.57 o
  -8   2  13       76.73       79.24      4.84 o
  -7   2  13      654.78      643.81     11.47 o
  -6   2  13       16.47       23.72      2.55 o
  -5   2  13      706.04      687.86      9.19 o
  -4   2  13        0.14        0.84      1.28 o
  -3   2  13      637.70      634.31      7.19 o
  -2   2  13       33.79       44.17      2.27 o
  -1   2  13       37.80       34.38      1.77 o
   0   2  13      353.83      325.12      5.27 o
   1   2  13      288.23      310.32      5.47 o
   2   2  13     1384.81     1344.09     17.41 o
   3   2  13       68.29       61.40      3.48 o
   4   2  13       80.73       77.63      4.00 o
   5   2  13      126.02      128.63      5.60 o
   6   2  13       46.72       42.18      4.01 o
   7   2  13      178.52      173.75      6.79 o
   8   2  13      120.41      135.59      7.11 o
   9   2  13       83.57       86.50      7.51 o
 -10   3  13       69.02       68.83      8.71 o
  -9   3  13      197.40      209.06      9.38 o
  -8   3  13       21.84       19.08      3.62 o
  -7   3  13      431.74      436.44      9.38 o
  -6   3  13      171.26      173.09      5.98 o
  -5   3  13      180.95      196.87      5.44 o
  -4   3  13        0.02       -0.34      2.01 o
  -3   3  13      551.09      542.19      8.17 o
  -2   3  13       20.59       19.40      1.98 o
  -1   3  13        0.70       -0.28      1.43 o
   0   3  13       55.24       45.00      2.26 o
   1   3  13      163.48      166.68      4.07 o
   2   3  13       28.16       26.77      2.41 o
   3   3  13      214.46      191.76      5.21 o
   4   3  13       12.28       10.21      2.86 o
   5   3  13        8.32        0.63      2.50 o
   6   3  13       63.74       69.90      6.83 o
   7   3  13        3.97        4.47      2.96 o
   8   3  13      176.36      199.80     12.01 o
   9   3  13       84.60       88.00      9.45 o
 -10   4  13       19.59       19.62      7.13 o
  -9   4  13        2.97       -2.07      6.10 o
  -8   4  13      361.95      363.89     11.97 o
  -7   4  13      233.58      210.37      6.67 o
  -6   4  13      185.94      190.19      6.10 o
  -5   4  13      116.91      111.50      4.57 o
  -4   4  13      116.36      108.97      4.40 o
  -3   4  13       20.79       22.16      2.82 o
  -2   4  13      596.36      602.82      8.73 o
  -1   4  13       33.48       32.31      1.92 o
   0   4  13      156.29      161.01      3.50 o
   1   4  13       50.09       48.67      2.66 o
   2   4  13       48.03       47.40      2.57 o
   3   4  13        7.70        7.53      2.22 o
   4   4  13       67.15       66.06      3.86 o
   5   4  13       77.90       79.69      4.38 o
   6   4  13        1.53       -1.63      2.75 o
   7   4  13       47.55       48.54      5.58 o
   8   4  13        2.22        7.58      4.11 o
   9   4  13       63.18       65.34      7.07 o
  -9   5  13      181.33      178.05     10.24 o
  -8   5  13       35.84       35.70      5.65 o
  -7   5  13      150.58      146.11      8.84 o
  -6   5  13      306.64      321.52      9.58 o
  -5   5  13       76.07       82.05      5.36 o
  -4   5  13      642.14      634.15     10.01 o
  -3   5  13       83.72       75.37      4.70 o
  -2   5  13       52.40       56.24      4.84 o
  -1   5  13        1.54        2.34      2.89 o
   0   5  13        2.28        0.77      2.07 o
   1   5  13       18.98       12.74      2.27 o
   2   5  13      299.46      282.77      5.39 o
   3   5  13      118.89      120.24      4.48 o
   4   5  13       53.34       43.57      3.47 o
   5   5  13        3.62        6.51      2.67 o
   6   5  13      125.02      126.38      6.10 o
   7   5  13        3.96        3.19      3.72 o
   8   5  13      119.28      130.11      8.87 o
  -8   6  13       51.10       44.65      6.42 o
  -7   6  13        0.43        2.82      4.30 o
  -6   6  13      136.82      126.60      9.25 o
  -5   6  13       89.31       83.42      5.24 o
  -4   6  13       43.25       36.05      3.97 o
  -3   6  13        7.83        7.31      3.56 o
  -2   6  13      763.91      769.69     15.52 o
  -1   6  13        2.02       -1.55      3.95 o
   0   6  13      461.68      499.93      7.90 o
   1   6  13        0.01        1.96      2.38 o
   2   6  13        2.92        2.36      1.98 o
   3   6  13        6.61        1.69      2.35 o
   4   6  13      120.19      123.15      4.98 o
   5   6  13       64.67       60.91      4.47 o
   6   6  13        2.53        1.56      3.72 o
   7   6  13       10.98        1.98      4.45 o
   8   6  13        5.62        2.13      4.89 o
  -8   7  13        7.24        5.60      5.04 o
  -7   7  13       43.92       30.57      6.36 o
  -6   7  13       22.89       20.39      5.36 o
  -5   7  13        0.77        0.36      3.71 o
  -4   7  13      149.98      148.33      6.49 o
  -3   7  13       35.77       37.79      5.03 o
  -2   7  13      205.57      187.59      8.03 o
  -1   7  13       18.52       13.62      4.16 o
   0   7  13       33.82       32.49      3.15 o
   1   7  13       79.87       89.10      5.16 o
   2   7  13      131.19      148.28     15.01 o
   3   7  13      245.28      238.27      8.37 o
   4   7  13        3.66        1.60      4.42 o
   5   7  13       30.33       34.29     10.32 o
   6   7  13      137.87      120.05     10.28 o
   7   7  13       18.10        7.50      6.00 o
  -6   8  13       57.36       64.60      7.63 o
  -5   8  13        6.31        2.79      4.83 o
  -4   8  13        0.01       -1.83      3.48 o
  -3   8  13        2.76        3.80      4.39 o
  -2   8  13      274.03      254.67      9.23 o
  -1   8  13       76.34       80.96      7.72 o
   0   8  13      140.39      142.26      5.53 o
   1   8  13        8.78        6.99      2.93 o
   2   8  13      128.03      132.74     11.02 o
   3   8  13        0.83        1.44      4.56 o
   4   8  13        0.72       -0.90      6.94 o
   5   8  13       64.76       55.71      8.93 o
   6   8  13       47.30       72.07     13.37 o
  -5   9  13        3.63       -1.39      4.75 o
  -4   9  13      104.75      102.75      8.75 o
  -3   9  13       86.03       90.54      8.22 o
  -2   9  13      152.46      146.77      9.68 o
  -1   9  13       45.44       50.82      6.63 o
   0   9  13        5.84        8.16      3.27 o
   1   9  13      151.27      137.73      6.59 o
   2   9  13      131.42      134.42      9.98 o
   3   9  13       42.68       35.21      5.54 o
   4   9  13       88.85       87.07     12.40 o
  -2  10  13      111.56       90.91      8.61 o
  -1  10  13        0.71       -2.61     12.10 o
   0  10  13       12.25       16.07      5.90 o
   1  10  13       11.49       11.16      3.88 o
 -10   0  14       49.23       36.69      8.02 o
  -8   0  14       32.97       27.30      5.58 o
  -6   0  14      178.36      198.31      7.55 o
  -4   0  14      945.07      886.86     14.33 o
  -2   0  14      455.82      463.70      8.02 o
   0   0  14        0.10       -1.07      2.97 o
   2   0  14       39.63       31.57      3.69 o
   4   0  14     1949.13     1863.31     32.13 o
   6   0  14      486.14      510.02     16.81 o
   8   0  14        1.09        1.78      8.32 o
 -10   1  14       35.31       39.03      6.68 o
  -9   1  14        7.22        3.14      3.86 o
  -8   1  14       37.05       36.74      4.38 o
  -7   1  14        6.03        5.91      2.35 o
  -6   1  14      217.74      201.69      4.30 o
  -5   1  14        5.57        9.28      1.90 o
  -4   1  14      274.92      255.83      4.84 o
  -3   1  14       17.75       15.70      1.57 o
  -2   1  14      105.56      105.14      3.37 o
  -1   1  14        0.38       -1.16      1.16 o
   0   1  14     1771.66     1819.37     16.87 o
   1   1  14       54.16       58.76      3.24 o
   2   1  14      746.99      757.34     12.73 o
   3   1  14       67.92       70.53      3.75 o
   4   1  14      199.83      217.81      9.25 o
   5   1  14        3.15        3.26      2.95 o
   6   1  14      323.22      317.76      8.31 o
   7   1  14        0.00        2.89      3.08 o
   8   1  14      270.26      263.42     21.32 o
   9   1  14        0.45        5.57      4.78 o
 -10   2  14       44.77       49.64      7.57 o
  -9   2  14        0.10       -4.66      4.66 o
  -8   2  14        3.63        2.43      3.56 o
  -7   2  14      169.98      165.08      5.96 o
  -6   2  14       48.67       54.35      4.00 o
  -5   2  14       26.63       24.62      2.75 o
  -4   2  14      132.32      119.66      3.44 o
  -3   2  14        0.19        0.78      1.23 o
  -2   2  14       88.95       86.34      3.26 o
  -1   2  14       12.95       11.58      1.55 o
   0   2  14       35.31       44.03      2.48 o
   1   2  14      147.67      155.88      4.11 o
   2   2  14        0.27        1.42      1.96 o
   3   2  14      161.29      154.25      5.63 o
   4   2  14      657.83      642.32     11.54 o
   5   2  14      119.76      105.81      5.28 o
   6   2  14      460.42      492.91     12.02 o
   7   2  14       23.58       32.46      4.55 o
   8   2  14        6.87        8.91      5.41 o
   9   2  14        6.91        1.02      4.52 o
 -10   3  14       17.30       17.76      6.82 o
  -9   3  14        8.16       -0.35      5.58 o
  -8   3  14      195.03      206.39      9.05 o
  -7   3  14      381.82      388.68      8.87 o
  -6   3  14      346.49      337.45      9.83 o
  -5   3  14      955.24      967.42     13.60 o
  -4   3  14        1.65        2.35      2.14 o
  -3   3  14      186.07      182.12      4.83 o
  -2   3  14       92.76       86.02      2.54 o
  -1   3  14       22.76       27.78      2.39 o
   0   3  14       34.15       37.73      2.23 o
   1   3  14       60.08       55.94      2.80 o
   2   3  14      205.79      197.03      6.33 o
   3   3  14        1.08        1.75      2.32 o
   4   3  14      101.74      100.79      5.10 o
   5   3  14       13.21       10.91      3.30 o
   6   3  14       13.44       16.01      3.43 o
   7   3  14       14.29       18.56      4.16 o
   8   3  14       53.06       60.79      5.64 o
   9   3  14        2.07        2.38      5.88 o
  -9   4  14       39.58       44.28      7.91 o
  -8   4  14       41.27       37.51      6.60 o
  -7   4  14       68.45       61.59      5.37 o
  -6   4  14       14.21        8.15      3.07 o
  -5   4  14       26.82       29.96      3.13 o
  -4   4  14      155.90      152.48      7.09 o
  -3   4  14       47.66       57.52      3.36 o
  -2   4  14      103.36       96.12      3.78 o
  -1   4  14      394.57      417.90      7.53 o
   0   4  14      126.14      112.82      3.14 o
   1   4  14       10.96       12.37      2.39 o
   2   4  14       32.11       34.64      2.86 o
   3   4  14       85.50      104.17      4.37 o
   4   4  14        6.70        7.05      2.69 o
   5   4  14       59.08       66.41      4.07 o
   6   4  14       39.76       35.08      3.70 o
   7   4  14        0.03        2.06      3.71 o
   8   4  14        0.05       -3.39      3.39 o
  -9   5  14       61.80       77.48      7.66 o
  -8   5  14        1.19       -4.31      4.31 o
  -7   5  14      123.63       97.16     10.44 o
  -6   5  14        2.04        5.59      3.78 o
  -5   5  14      574.87      539.12     11.26 o
  -4   5  14        3.26        5.45      3.28 o
  -3   5  14       16.54        9.25      3.23 o
  -2   5  14       47.56       58.46      5.08 o
  -1   5  14       65.10       65.02      5.75 o
   0   5  14       16.67       20.07      2.08 o
   1   5  14      173.90      157.14      4.30 o
   2   5  14       15.15        9.36      2.38 o
   3   5  14        5.87        1.45      2.43 o
   4   5  14       23.06       24.75      3.08 o
   5   5  14       69.57       78.10      4.47 o
   6   5  14       20.01       24.27      3.82 o
   7   5  14      122.66      114.49     10.68 o
   8   5  14        0.14       -0.83      4.52 o
  -8   6  14       22.28       17.81      7.98 o
  -7   6  14        1.16       -1.27      4.43 o
  -6   6  14      165.46      178.73      9.87 o
  -5   6  14       54.69       57.29      5.39 o
  -4   6  14       11.22       12.28      3.65 o
  -3   6  14        1.51        1.80      3.11 o
  -2   6  14       29.72       32.33      4.61 o
  -1   6  14       86.15       99.33      6.38 o
   0   6  14        0.16       -0.43      2.12 o
   1   6  14       24.44       27.50      3.62 o
   2   6  14        3.87        4.70      2.43 o
   3   6  14       40.68       49.01      3.54 o
   4   6  14       48.21       43.82      3.51 o
   5   6  14       64.03       56.34      4.40 o
   6   6  14        8.62        1.11      3.86 o
   7   6  14        0.64       -0.09      4.52 o
  -7   7  14       69.23       76.35     10.85 o
  -6   7  14        6.93        5.79      4.57 o
  -5   7  14       65.87       79.56      6.07 o
  -4   7  14        8.60        5.86      3.89 o
  -3   7  14      116.55      129.36      7.44 o
  -2   7  14       10.33       11.60      4.12 o
  -1   7  14      313.41      307.18     15.15 o
   0   7  14      100.93       94.87      7.98 o
   1   7  14        7.29        3.91      3.12 o
   2   7  14      128.01      117.88      6.31 o
   3   7  14        2.50       -3.76      3.76 o
   4   7  14       13.11       12.06      4.63 o
   5   7  14        0.45       -5.12      7.79 o
   6   7  14       30.20       32.42     13.97 o
  -6   8  14        3.93        0.02      6.44 o
  -5   8  14       80.22       70.89      7.95 o
  -4   8  14       29.10       30.49      5.03 o
  -3   8  14       14.01        6.33      4.83 o
  -2   8  14        1.11        4.82      4.83 o
  -1   8  14        9.26       22.61      6.44 o
   0   8  14       52.07       31.61      6.06 o
   1   8  14      170.42      185.32      7.24 o
   2   8  14       17.34       16.05      6.02 o
   3   8  14      135.91      149.65      8.29 o
   4   8  14       11.99        6.96      5.14 o
   5   8  14        3.60       -3.39      7.94 o
  -4   9  14       57.63       69.10      7.85 o
  -3   9  14       76.17       81.29      9.70 o
  -2   9  14       80.22       71.33     14.43 o
  -1   9  14      256.91      246.39     11.70 o
   0   9  14      142.78      134.84      9.56 o
   1   9  14        0.06        3.61      5.31 o
   2   9  14       67.91       74.94      8.24 o
   3   9  14        8.43       11.16      9.56 o
  -9   0  15       22.24       25.32      5.66 o
  -7   0  15      168.65      172.12      9.09 o
  -5   0  15      113.97      107.95      4.72 o
  -3   0  15      376.10      355.49      7.01 o
  -1   0  15      747.88      735.88     14.76 o
   1   0  15        7.89        6.66      2.60 o
   3   0  15      873.49      809.94     17.38 o
   5   0  15      842.75      822.86     24.84 o
   7   0  15        0.20        0.92      4.19 o
   9   0  15        0.87       14.29     11.29 o
 -10   1  15       14.09        9.11      6.77 o
  -9   1  15       10.40        5.64      3.86 o
  -8   1  15      110.15      115.10      7.38 o
  -7   1  15       99.21       93.16      4.46 o
  -6   1  15        0.47       -0.30      2.12 o
  -5   1  15      145.37      131.86      3.49 o
  -4   1  15       85.55       80.61      2.71 o
  -3   1  15      288.32      263.32      4.14 o
  -2   1  15      286.01      286.69      4.32 o
  -1   1  15     1091.30     1043.52     11.73 o
   0   1  15      169.03      171.52      4.87 o
   1   1  15     2122.71     2029.41     18.96 o
   2   1  15       72.81       72.12      3.13 o
   3   1  15       89.00       87.96      5.27 o
   4   1  15      113.93       98.50      5.09 o
   5   1  15       51.37       49.91      4.23 o
   6   1  15        0.00        2.54      3.10 o
   7   1  15      280.07      255.20      7.96 o
   8   1  15       11.95       19.25      5.25 o
   9   1  15        2.75        0.78      8.59 o
 -10   2  15       33.39       31.43      8.62 o
  -9   2  15       17.89        9.00     14.27 o
  -8   2  15       46.83       50.10     12.09 o
  -7   2  15        1.23       -0.72      2.81 o
  -6   2  15       10.54        9.10      3.70 o
  -5   2  15       81.29       71.95      3.98 o
  -4   2  15        0.49       -1.58      1.58 o
  -3   2  15      502.22      494.07      6.47 o
  -2   2  15       22.67       21.40      2.53 o
  -1   2  15      626.68      607.17      7.34 o
   0   2  15      773.22      761.11     10.42 o
   1   2  15       15.83        6.85      2.50 o
   2   2  15      107.70       92.49      3.79 o
   3   2  15      493.31      454.33      8.35 o
   4   2  15      202.45      213.20      6.71 o
   5   2  15      224.76      216.69      7.04 o
   6   2  15        2.27        3.72      3.10 o
   7   2  15       36.54       44.13      4.93 o
   8   2  15       11.59       11.84      8.96 o
   9   2  15        8.83       10.05      7.55 o
  -9   3  15        0.40       -0.43      5.58 o
  -8   3  15       17.61       14.42      5.18 o
  -7   3  15      116.09      117.03      6.17 o
  -6   3  15       35.02       42.22      4.02 o
  -5   3  15        6.39        9.76      2.70 o
  -4   3  15       90.45       82.74      4.14 o
  -3   3  15        4.88        4.56      2.23 o
  -2   3  15       20.97       21.72      1.54 o
  -1   3  15      153.19      149.26      5.44 o
   0   3  15      285.86      288.15      4.99 o
   1   3  15     1660.88     1637.35     17.83 o
   2   3  15       44.54       47.45      3.18 o
   3   3  15        3.12        2.46      3.65 o
   4   3  15      259.94      235.65      7.01 o
   5   3  15       21.37       14.37      3.45 o
   6   3  15       25.12       28.39      4.03 o
   7   3  15        5.60        4.13      3.90 o
   8   3  15       77.53      100.96      7.83 o
  -9   4  15       46.20       48.76      8.25 o
  -8   4  15       84.71       85.65      7.24 o
  -7   4  15        0.00       -3.75      3.75 o
  -6   4  15      111.38      112.20      6.60 o
  -5   4  15      132.92      151.56      5.39 o
  -4   4  15       35.91       36.61      3.24 o
  -3   4  15      229.07      219.59      5.76 o
  -2   4  15      217.06      234.62      5.88 o
  -1   4  15      173.81      152.71      5.27 o
   0   4  15       39.35       52.32      2.75 o
   1   4  15      102.73       96.53      5.62 o
   2   4  15       34.76       43.17      3.52 o
   3   4  15      385.07      359.15      8.27 o
   4   4  15        0.69        3.02      2.90 o
   5   4  15        2.94        0.59      2.68 o
   6   4  15        0.17        1.35      3.13 o
   7   4  15       56.13       71.29      5.18 o
   8   4  15        0.13        5.22      5.07 o
  -8   5  15        8.13       10.89      5.24 o
  -7   5  15       35.53       39.21      5.92 o
  -6   5  15      519.09      539.06     13.06 o
  -5   5  15       13.28       13.84      3.70 o
  -4   5  15      242.40      263.16      8.14 o
  -3   5  15      132.03      123.57      5.94 o
  -2   5  15      184.96      153.20      6.51 o
  -1   5  15      102.63       96.53      6.61 o
   0   5  15       84.62       93.42      3.04 o
   1   5  15      526.04      482.82      8.80 o
   2   5  15      203.09      201.01      6.29 o
   3   5  15       16.18       18.67      2.72 o
   4   5  15       63.12       59.81      3.97 o
   5   5  15        4.08        3.86      3.72 o
   6   5  15       59.11       56.75      5.26 o
   7   5  15       12.10       16.15      5.66 o
  -8   6  15      114.61      115.98     10.53 o
  -7   6  15        6.60        7.03      4.88 o
  -6   6  15      116.39      122.99      9.23 o
  -5   6  15        0.99        2.22      3.85 o
  -4   6  15        0.36       -0.11      3.37 o
  -3   6  15      169.20      162.12     10.98 o
  -2   6  15      252.94      227.80      8.49 o
  -1   6  15      179.73      158.47      7.81 o
   0   6  15        3.02        2.89      3.56 o
   1   6  15        7.46        8.35      3.17 o
   2   6  15      118.53      125.40      6.27 o
   3   6  15      131.59      113.71      6.42 o
   4   6  15       86.57       80.62      6.90 o
   5   6  15        4.52        4.30      6.76 o
   6   6  15       13.72        6.52      5.23 o
   7   6  15        8.48        6.60      6.00 o
  -7   7  15       13.39        8.93      5.52 o
  -6   7  15       48.40       52.60     15.76 o
  -5   7  15        2.24        1.99      6.77 o
  -4   7  15       51.58       52.52      5.45 o
  -3   7  15        3.89        3.96      3.93 o
  -2   7  15       40.61       64.18      6.88 o
  -1   7  15       65.53       62.93      5.65 o
   0   7  15       75.54       83.21      6.36 o
   1   7  15        4.46       -2.75      3.05 o
   2   7  15        3.83       -0.31      3.79 o
   3   7  15        1.19        2.12      4.15 o
   4   7  15       16.90       16.24      6.82 o
   5   7  15        2.63       -4.68      4.68 o
   6   7  15       75.98       86.84      9.28 o
  -5   8  15       29.22       23.07     11.51 o
  -4   8  15       31.17       37.03      5.32 o
  -3   8  15        3.45        4.67      4.68 o
  -2   8  15       26.99       13.45      5.42 o
  -1   8  15       22.08       21.95      5.71 o
   0   8  15       32.44       40.60      6.59 o
   1   8  15        6.82       11.31      4.20 o
   2   8  15      224.41      236.93      9.44 o
   3   8  15        4.80        4.81      6.29 o
   4   8  15        8.43        0.86      7.64 o
  -3   9  15      116.85      121.09     10.27 o
  -2   9  15      364.99      422.37     24.02 o
  -1   9  15        4.10        8.45      5.39 o
   0   9  15       45.35       33.29      7.99 o
   1   9  15       80.56       84.93      8.35 o
   2   9  15       42.44       45.62      5.83 o
  -8   0  16        2.39       -4.30      4.30 o
  -6   0  16        0.95        0.25      5.10 o
  -4   0  16      451.31      427.56      8.04 o
  -2   0  16      230.19      230.47      5.87 o
   0   0  16      708.45      735.85     11.82 o
   2   0  16      546.43      529.79     19.27 o
   4   0  16      677.29      641.12     15.61 o
   6   0  16       52.26       50.00      5.78 o
   8   0  16        2.19       -4.94      6.24 o
  -9   1  16       12.69       -2.29      4.35 o
  -8   1  16        1.65       -4.38      4.38 o
  -7   1  16       16.60       14.74      3.11 o
  -6   1  16      450.66      443.49      7.78 o
  -5   1  16       12.50       11.85      2.11 o
  -4   1  16      349.99      367.45      5.41 o
  -3   1  16        3.29        2.53      1.48 o
  -2   1  16        3.42        5.77      1.60 o
  -1   1  16       24.22       22.86      2.46 o
   0   1  16     2420.05     2364.11     21.56 o
   1   1  16      122.47      129.16      5.28 o
   2   1  16      817.45      807.30     10.69 o
   3   1  16       24.87       21.44      3.18 o
   4   1  16        1.71        5.45      2.90 o
   5   1  16        3.04       -2.19      2.96 o
   6   1  16       59.79       53.10      4.49 o
   7   1  16       14.37        7.13      6.43 o
   8   1  16       45.52       41.50      6.18 o
  -9   2  16       21.83       22.68      6.48 o
  -8   2  16        3.76       -2.66      4.56 o
  -7   2  16        0.01       -3.31      3.31 o
  -6   2  16        0.01       -2.03      2.95 o
  -5   2  16        0.09        0.65      2.41 o
  -4   2  16      943.90      912.85     13.04 o
  -3   2  16       85.41       92.77      3.05 o
  -2   2  16      425.16      406.72      5.28 o
  -1   2  16       21.60       18.80      1.86 o
   0   2  16        5.45        4.94      2.03 o
   1   2  16       58.69       60.52      3.08 o
   2   2  16       12.16       15.82      2.52 o
   3   2  16       82.57       72.28      4.56 o
   4   2  16      261.38      264.16      8.88 o
   5   2  16       17.18       13.84      3.44 o
   6   2  16      163.80      153.10      6.69 o
   7   2  16       10.41        8.49      4.34 o
   8   2  16        9.94       16.34      5.32 o
  -9   3  16        1.47       -3.49      5.66 o
  -8   3  16       59.72       59.82      8.01 o
  -7   3  16      144.74      146.17      7.30 o
  -6   3  16      671.70      681.53     12.30 o
  -5   3  16      382.12      378.71     11.02 o
  -4   3  16       64.22       61.37      3.85 o
  -3   3  16        3.29        6.96      2.68 o
  -2   3  16      399.81      373.65      5.80 o
  -1   3  16       47.22       42.09      3.03 o
   0   3  16      306.06      329.17      5.79 o
   1   3  16      135.29      141.44      4.53 o
   2   3  16      320.01      330.18      7.85 o
   3   3  16       40.80       37.98      3.67 o
   4   3  16      235.06      241.54      7.29 o
   5   3  16        0.43       -2.82      2.82 o
   6   3  16        7.82       17.69      4.31 o
   7   3  16       75.92       65.23      5.65 o
   8   3  16       28.70       41.26     10.00 o
  -9   4  16       87.84       99.27     17.24 o
  -8   4  16        5.53       -3.61     10.11 o
  -7   4  16       16.17       22.18      4.56 o
  -6   4  16       12.20       11.52      3.89 o
  -5   4  16        0.01        1.92      3.34 o
  -4   4  16      922.74      893.27     17.79 o
  -3   4  16      183.30      176.46      7.13 o
  -2   4  16      612.19      591.53      9.92 o
  -1   4  16       21.67       27.34      3.01 o
   0   4  16       60.64       64.00      2.84 o
   1   4  16       52.41       46.68      3.42 o
   2   4  16      133.39      128.34      6.30 o
   3   4  16        1.44        0.56      2.66 o
   4   4  16       86.26       72.84      5.97 o
   5   4  16       28.77       27.31      4.34 o
   6   4  16      144.29      137.48      7.12 o
   7   4  16        5.01        8.66      4.72 o
  -8   5  16       10.89       11.87      8.32 o
  -7   5  16      103.56      109.86      8.14 o
  -6   5  16       58.87       62.92      5.88 o
  -5   5  16      434.91      420.26     11.52 o
  -4   5  16        8.11        7.43      3.39 o
  -3   5  16       16.33       10.16      3.49 o
  -2   5  16      124.29      118.58      6.02 o
  -1   5  16       50.24       35.66      4.72 o
   0   5  16       38.06       33.63      3.30 o
   1   5  16        2.39        1.49      2.23 o
   2   5  16       43.99       42.01      6.50 o
   3   5  16       16.17       20.00      3.35 o
   4   5  16      196.07      189.52      7.25 o
   5   5  16        4.35       -0.75      3.47 o
   6   5  16        7.58       13.04      4.12 o
   7   5  16       80.75       98.38      8.13 o
  -7   6  16       60.09       61.49      7.30 o
  -6   6  16        5.86        9.66      5.04 o
  -5   6  16       17.95       21.17      4.57 o
  -4   6  16       78.57       73.60      5.97 o
  -3   6  16        1.61        4.45      3.96 o
  -2   6  16       57.03       48.12      4.70 o
  -1   6  16       27.40       30.42      4.71 o
   0   6  16        7.97        7.50      4.12 o
   1   6  16       17.30       30.85      3.69 o
   2   6  16        0.58        2.21      3.30 o
   3   6  16       83.36      100.04      7.10 o
   4   6  16       86.91       87.91     11.89 o
   5   6  16        3.27        5.94      4.67 o
   6   6  16        0.00       -4.46      5.53 o
  -6   7  16       27.21       39.58      7.79 o
  -5   7  16      126.63      134.84      9.46 o
  -4   7  16        5.46        8.45      4.20 o
  -3   7  16       83.37      102.10      6.94 o
  -2   7  16        8.16       13.00      5.11 o
  -1   7  16      213.17      237.38     10.93 o
   0   7  16        5.20        5.38      5.05 o
   1   7  16        0.08       -3.07      3.07 o
   2   7  16       11.66       11.80      5.07 o
   3   7  16       32.62       24.92      5.59 o
   4   7  16       22.59       13.27      7.33 o
   5   7  16       17.41       16.80      6.83 o
  -5   8  16       83.98      110.58      9.18 o
  -4   8  16        0.90        3.45      4.92 o
  -3   8  16        3.35        6.27      4.07 o
  -2   8  16        3.78       10.33      5.27 o
  -1   8  16       19.40       26.04      5.85 o
   0   8  16        3.18        6.33      6.07 o
   1   8  16      165.99      169.83     18.81 o
   2   8  16        1.98       -2.87      3.96 o
   3   8  16      149.29      148.12      8.85 o
   4   8  16        0.47       -1.95      7.39 o
  -2   9  16       14.22       18.85      6.27 o
  -1   9  16      182.27      180.86     11.17 o
   0   9  16       66.50       71.52      8.26 o
   1   9  16        0.99        0.10      8.94 o
  -9   0  17       64.74       50.19      6.32 o
  -7   0  17       10.82       10.93      4.35 o
  -5   0  17        0.97       -2.50      3.23 o
  -3   0  17      122.41      112.11      5.86 o
  -1   0  17     1322.52     1359.05     21.08 o
   1   0  17     2648.88     2713.19     47.76 o
   3   0  17      137.79      117.91      7.17 o
   5   0  17        0.01        2.69      4.69 o
   7   0  17       30.96       27.94      8.92 o
  -9   1  17       26.96       28.19     10.99 o
  -8   1  17       15.96       10.47      6.71 o
  -7   1  17       75.62       77.14      4.43 o
  -6   1  17       81.82       86.12      4.09 o
  -5   1  17      242.05      210.71      5.80 o
  -4   1  17        6.77        6.68      1.82 o
  -3   1  17      440.33      415.55      6.46 o
  -2   1  17       91.35       89.57      3.58 o
  -1   1  17       88.75       79.69      3.39 o
   0   1  17        0.01        8.52      2.06 o
   1   1  17     1093.88     1088.14     12.77 o
   2   1  17       54.80       52.80      4.05 o
   3   1  17      203.11      192.80      6.29 o
   4   1  17       23.73       23.92      3.47 o
   5   1  17       64.14       58.48      4.28 o
   6   1  17        7.45        6.64      3.44 o
   7   1  17       15.75       18.36      5.25 o
   8   1  17        1.75        1.00      4.87 o
  -9   2  17       67.90       55.40      7.81 o
  -8   2  17        5.90       -5.98      8.68 o
  -7   2  17       12.24       18.91      4.23 o
  -6   2  17       15.18       16.20      3.95 o
  -5   2  17        0.17       -0.99      2.51 o
  -4   2  17       38.40       35.60      3.39 o
  -3   2  17      171.48      164.78      4.80 o
  -2   2  17        1.97        2.17      1.43 o
  -1   2  17      468.54      470.21      6.37 o
   0   2  17      286.14      258.18      5.35 o
   1   2  17      501.86      479.81      8.87 o
   2   2  17       71.79       86.33      4.50 o
   3   2  17       10.13        7.50      3.15 o
   4   2  17        5.91        4.74      3.08 o
   5   2  17       17.38       19.79      3.77 o
   6   2  17        4.64        7.17      3.76 o
   7   2  17       88.87       89.19      8.14 o
   8   2  17        0.13       -0.77      4.98 o
  -8   3  17       17.54       15.60      6.12 o
  -7   3  17      286.77      279.53     11.24 o
  -6   3  17        0.20        5.42      3.88 o
  -5   3  17       35.59       37.58      3.53 o
  -4   3  17        0.56        3.38      2.60 o
  -3   3  17       89.38       70.47      4.11 o
  -2   3  17      203.00      200.66      5.14 o
  -1   3  17        9.65       10.43      2.47 o
   0   3  17       47.17       47.02      3.01 o
   1   3  17      102.59       95.57      4.31 o
   2   3  17      324.67      315.57      7.74 o
   3   3  17       41.49       40.65      3.95 o
   4   3  17      181.87      182.08      6.81 o
   5   3  17      111.19      103.46      6.35 o
   6   3  17       21.80       28.78      4.64 o
   7   3  17        0.07       -1.10      4.89 o
  -8   4  17       36.13       23.71      7.19 o
  -7   4  17        2.80       -1.25      4.88 o
  -6   4  17       47.64       46.21      5.32 o
  -5   4  17       34.37       45.15      4.81 o
  -4   4  17        5.55        8.61      3.43 o
  -3   4  17      233.77      239.86      7.65 o
  -2   4  17       10.16        6.17      3.41 o
  -1   4  17       85.39       77.13      4.05 o
   0   4  17       25.57       22.32      3.23 o
   1   4  17        3.65        6.91      2.54 o
   2   4  17       26.31       26.71      3.43 o
   3   4  17       76.55       77.30      4.74 o
   4   4  17       59.27       59.94      5.01 o
   5   4  17       42.80       49.21      5.02 o
   6   4  17       34.03       40.06      5.07 o
   7   4  17       51.63       49.54      5.57 o
  -7   5  17       46.73       51.36      6.46 o
  -6   5  17      229.24      248.51      9.34 o
  -5   5  17       11.63       15.46      4.53 o
  -4   5  17        0.46        3.05      4.14 o
  -3   5  17        2.77       -2.29      3.05 o
  -2   5  17       35.62       32.74      4.20 o
  -1   5  17       74.50       72.25      5.17 o
   0   5  17      126.54      130.95      8.63 o
   1   5  17       71.09       63.05      6.69 o
   2   5  17      113.94      108.56      6.09 o
   3   5  17       45.64       49.36      6.44 o
   4   5  17       41.00       30.73      5.51 o
   5   5  17       43.45       43.26      6.41 o
   6   5  17       38.50       45.90      6.69 o
  -7   6  17       95.80       97.01      8.52 o
  -6   6  17       66.97       81.15      7.80 o
  -5   6  17       38.76       35.74      5.20 o
  -4   6  17        7.13        4.94      5.58 o
  -3   6  17       10.18        8.93      4.18 o
  -2   6  17       12.10       15.98      4.31 o
  -1   6  17       37.86       36.82      5.87 o
   0   6  17       21.63       16.48      5.33 o
   1   6  17        2.32        4.67      3.15 o
   2   6  17      110.60      105.25      6.72 o
   3   6  17       51.22       51.30      6.10 o
   4   6  17       62.77       61.36      6.59 o
   5   6  17       11.18        4.17      7.01 o
  -5   7  17      100.22      101.30      8.76 o
  -4   7  17       16.48       23.22      6.43 o
  -3   7  17        3.17        5.35      8.06 o
  -2   7  17      115.06      142.42      9.61 o
  -1   7  17        3.72        3.59      5.04 o
   0   7  17       86.30      103.99      8.83 o
   1   7  17       18.48        3.76      6.48 o
   2   7  17        2.75        1.86      7.16 o
   3   7  17        8.04        3.67      5.91 o
   4   7  17        5.36        3.10      4.82 o
  -4   8  17       18.56       29.99      6.55 o
  -3   8  17       25.63       30.20      5.21 o
  -2   8  17       23.25       15.65      5.65 o
  -1   8  17        0.06        2.01      5.19 o
   0   8  17       33.33       42.70      7.02 o
   1   8  17        0.87        1.04      5.36 o
   2   8  17      155.13      169.21      8.35 o
   3   8  17       10.89      -11.89     11.89 o
  -8   0  18        9.92       -1.59     11.29 o
  -6   0  18      163.70      160.74     14.86 o
  -4   0  18       46.18       51.63      5.23 o
  -2   0  18      400.77      401.22      8.12 o
   0   0  18       89.41       90.06      6.27 o
   2   0  18      224.22      219.47      9.11 o
   4   0  18       56.13       46.71      5.67 o
   6   0  18        5.95       11.45      6.26 o
  -9   1  18        1.58      -10.70     10.70 o
  -8   1  18       16.15        6.51      4.81 o
  -7   1  18       45.37       45.96      5.92 o
  -6   1  18      248.20      247.06      7.83 o
  -5   1  18        0.30       -2.20      2.20 o
  -4   1  18     1379.56     1368.46     15.81 o
  -3   1  18       81.74       89.38      3.52 o
  -2   1  18       50.45       45.63      2.78 o
  -1   1  18        1.42       -0.18      1.99 o
   0   1  18       44.11       38.35      2.87 o
   1   1  18      104.04      107.76      4.98 o
   2   1  18      117.10      118.18      5.20 o
   3   1  18        1.50        0.68      2.87 o
   4   1  18      104.37       99.42      5.14 o
   5   1  18       52.48       53.14      4.24 o
   6   1  18        9.28        7.07      3.70 o
   7   1  18        0.57        1.07      4.03 o
  -8   2  18        0.00       -5.02      5.02 o
  -7   2  18       18.71       20.99      5.25 o
  -6   2  18        0.75        3.72      4.41 o
  -5   2  18        2.23        1.58      4.08 o
  -4   2  18      321.90      320.53      7.86 o
  -3   2  18        0.07        3.44      2.34 o
  -2   2  18       92.07       81.89      3.93 o
  -1   2  18        0.84        0.09      1.98 o
   0   2  18      125.99      129.41      4.39 o
   1   2  18       21.86       25.37      3.19 o
   2   2  18      281.86      311.42      7.46 o
   3   2  18      305.84      312.84      7.56 o
   4   2  18       16.07       13.61      3.48 o
   5   2  18       11.58        9.72      3.95 o
   6   2  18       26.25       29.48      4.67 o
   7   2  18        4.21        6.41      5.29 o
  -8   3  18       58.56       55.26     17.83 o
  -7   3  18       26.97       23.85      5.96 o
  -6   3  18      244.21      242.10     15.73 o
  -5   3  18       30.82       34.96      4.16 o
  -4   3  18       10.84       14.49      3.60 o
  -3   3  18       27.49       24.56      3.34 o
  -2   3  18       42.00       44.57      3.15 o
  -1   3  18        0.90        1.09      2.36 o
   0   3  18        2.54        2.94      2.27 o
   1   3  18      156.63      154.07      5.33 o
   2   3  18      123.34      114.01      5.28 o
   3   3  18        4.09        2.49      3.04 o
   4   3  18      122.66      121.21      6.25 o
   5   3  18       75.50       81.49      6.08 o
   6   3  18        7.90       14.11      4.63 o
   7   3  18       35.74       35.79      8.86 o
  -7   4  18       36.60       24.13      7.02 o
  -6   4  18        8.04        2.21      8.87 o
  -5   4  18      139.48      155.58      7.81 o
  -4   4  18       84.93       93.44      6.73 o
  -3   4  18        0.02        1.76      3.14 o
  -2   4  18       30.65       31.37      4.14 o
  -1   4  18        0.02       -1.12      2.49 o
   0   4  18       42.32       37.03      2.81 o
   1   4  18        2.77        4.02      3.79 o
   2   4  18       85.34       88.36      4.81 o
   3   4  18       58.56       60.89      5.20 o
   4   4  18       35.31       44.40      8.06 o
   5   4  18        4.00        3.42      3.80 o
   6   4  18       35.11       40.53      5.11 o
  -7   5  18       18.89       19.43      7.47 o
  -6   5  18        0.76        0.61      4.08 o
  -5   5  18       99.84      100.10      8.58 o
  -4   5  18       56.28       60.01      5.71 o
  -3   5  18       19.98       23.55      4.73 o
  -2   5  18       89.03       91.64      5.95 o
  -1   5  18      113.97      117.30      6.32 o
   0   5  18       21.23       13.42      5.11 o
   1   5  18        7.04       12.32      3.88 o
   2   5  18        1.49       -1.94      3.79 o
   3   5  18        0.23        3.77      4.41 o
   4   5  18       53.74       53.16      6.17 o
   5   5  18        0.05       -4.27      4.27 o
   6   5  18        0.08       -0.77      5.00 o
  -6   6  18        5.88       -1.24      7.30 o
  -5   6  18      107.22      125.03      7.72 o
  -4   6  18        9.41       -0.78      3.99 o
  -3   6  18       21.23       27.88      4.89 o
  -2   6  18        0.08       -0.51      4.05 o
  -1   6  18       35.37       43.01      6.64 o
   0   6  18       35.16       26.30      5.92 o
   1   6  18       45.76       67.89      9.00 o
   2   6  18        7.19        2.12      4.07 o
   3   6  18       16.64       28.90      5.40 o
   4   6  18        6.38        2.20      4.49 o
   5   6  18       24.41       28.35      6.05 o
  -5   7  18        0.02      -11.93     16.35 o
  -4   7  18       16.16        8.25      4.45 o
  -3   7  18       35.21       34.47      5.43 o
  -2   7  18        1.28        5.60      4.43 o
  -1   7  18      202.34      200.89     11.13 o
   0   7  18       22.16       15.97      7.83 o
   1   7  18       18.65       15.41      8.02 o
   2   7  18       43.59       43.96      5.19 o
   3   7  18        1.98       -2.16      4.21 o
  -2   8  18        3.08       -3.27      7.78 o
  -1   8  18        1.22       -1.88      6.33 o
   0   8  18       19.23       13.96      6.07 o
   1   8  18       83.08       93.74      9.10 o
  -7   0  19        3.22       -5.03      8.62 o
  -5   0  19        0.04       -4.78      5.35 o
  -3   0  19       48.06       38.86      3.90 o
  -1   0  19      282.68      293.46     13.04 o
   1   0  19       72.06       71.53      5.31 o
   3   0  19        1.79        3.23      4.10 o
   5   0  19        7.44        8.26      6.60 o
   7   0  19       37.33       44.72     10.11 o
  -8   1  19        0.18       -7.78      7.78 o
  -7   1  19      108.34      116.17      9.75 o
  -6   1  19        2.04        4.53      7.48 o
  -5   1  19       19.83       18.47      2.39 o
  -4   1  19       47.37       40.92      2.76 o
  -3   1  19      159.62      152.58      4.46 o
  -2   1  19       38.53       43.00      2.77 o
  -1   1  19      206.99      183.99      6.54 o
   0   1  19        0.17       -0.06      2.36 o
   1   1  19       46.52       34.95      3.47 o
   2   1  19        4.04        3.90      2.80 o
   3   1  19        2.31        0.00      2.97 o
   4   1  19        0.62        3.79      3.07 o
   5   1  19       25.32       19.76      3.98 o
   6   1  19        2.25        0.37      4.12 o
   7   1  19        9.06       18.02      4.87 o
  -8   2  19        8.67        1.93      5.64 o
  -7   2  19        8.43       -3.79      4.72 o
  -6   2  19       24.91       22.61      7.14 o
  -5   2  19        3.72        1.56      3.80 o
  -4   2  19       80.45       71.75      4.92 o
  -3   2  19       78.11       79.29      3.94 o
  -2   2  19       47.28       48.23      2.63 o
  -1   2  19        0.09       -2.00      2.00 o
   0   2  19       87.11       97.56      4.92 o
   1   2  19       39.82       51.37      3.73 o
   2   2  19       60.55       51.05      3.97 o
   3   2  19        9.30        6.55      3.32 o
   4   2  19        0.08       -1.44      3.01 o
   5   2  19        0.90        6.78      3.68 o
   6   2  19        1.27        2.80      3.78 o
   7   2  19       28.24       38.80      8.93 o
  -7   3  19      194.95      198.30     10.59 o
  -6   3  19       28.57       31.00      6.05 o
  -5   3  19       31.67       34.08      9.29 o
  -4   3  19        2.25        7.61      3.59 o
  -3   3  19        1.81        0.38      3.17 o
  -2   3  19      144.43      151.19      5.52 o
  -1   3  19        3.25        0.08      2.94 o
   0   3  19        5.05        9.18      2.46 o
   1   3  19        5.88        3.76      3.15 o
   2   3  19       78.71       78.03      4.44 o
   3   3  19        9.91       11.83      3.43 o
   4   3  19        4.77        5.63      3.79 o
   5   3  19        8.52        3.83      3.96 o
   6   3  19       15.29       21.90      5.23 o
  -7   4  19        1.97        0.59      9.51 o
  -6   4  19       59.36       55.65      8.49 o
  -5   4  19       11.50        9.83      5.36 o
  -4   4  19      129.80      131.48      7.41 o
  -3   4  19       35.45       49.41      4.83 o
  -2   4  19      147.93      171.79      7.11 o
  -1   4  19        1.91        4.90      3.43 o
   0   4  19       41.69       46.65      3.65 o
   1   4  19       22.33       24.97      3.60 o
   2   4  19       61.56       56.76      5.65 o
   3   4  19        0.00       -1.67      4.20 o
   4   4  19       64.20       60.55      6.59 o
   5   4  19        7.18        9.76      5.13 o
   6   4  19        1.89       -2.29      4.80 o
  -6   5  19       36.87       32.81     20.80 o
  -5   5  19       15.61       17.53      4.85 o
  -4   5  19       32.15       52.04      6.51 o
  -3   5  19        0.02        0.63      3.94 o
  -2   5  19       10.24       20.23      4.67 o
  -1   5  19       16.02       18.62      4.81 o
   0   5  19       16.14       12.08      5.42 o
   1   5  19       63.12       67.50      4.98 o
   2   5  19       37.49       38.24      5.17 o
   3   5  19        8.89        7.04      4.45 o
   4   5  19        0.66       -2.21      4.31 o
   5   5  19        8.92        3.95      5.13 o
  -5   6  19        9.54        9.37      4.80 o
  -4   6  19       68.31       69.42      6.44 o
  -3   6  19       19.23       14.63      5.82 o
  -2   6  19       46.99       42.38      5.63 o
  -1   6  19       14.19        6.34      4.72 o
   0   6  19        2.73        3.42      5.06 o
   1   6  19       12.88        3.79     10.40 o
   2   6  19      132.56      122.10      7.18 o
   3   6  19       59.92       67.09      6.67 o
   4   6  19       52.05       54.23      6.68 o
  -3   7  19        0.15       -4.14      5.32 o
  -2   7  19       56.59       83.49      8.58 o
  -1   7  19        2.05       -1.94     11.11 o
   0   7  19      130.57      151.98     19.15 o
   1   7  19        6.60       -4.49      7.02 o
   2   7  19       10.44       14.02      7.81 o
  -6   0  20       25.60       24.57     11.00 o
  -4   0  20      207.80      201.02      7.85 o
  -2   0  20       15.06       14.08      3.93 o
   0   0  20       18.57       27.46      4.64 o
   2   0  20       28.45       29.22      5.11 o
   4   0  20       43.88       43.28      5.85 o
   6   0  20       22.83       25.49     11.29 o
  -7   1  20       20.57       15.23      4.96 o
  -6   1  20      245.14      233.35     11.43 o
  -5   1  20        2.88       -1.19      7.29 o
  -4   1  20       73.17       83.76      3.45 o
  -3   1  20        0.13        0.31      2.15 o
  -2   1  20        3.88       -1.54      2.20 o
  -1   1  20       85.11       81.37      3.95 o
   0   1  20      153.09      151.23      5.06 o
   1   1  20        5.98       10.34      3.04 o
   2   1  20       27.65       30.24      3.63 o
   3   1  20       12.19       13.30      3.37 o
   4   1  20      154.26      169.88      6.84 o
   5   1  20       32.79       40.99      4.69 o
   6   1  20        5.92        7.69      5.49 o
  -7   2  20       14.44       10.62      5.28 o
  -6   2  20       41.64       34.06      5.93 o
  -5   2  20        5.97        2.96      3.79 o
  -4   2  20      242.00      230.95      8.76 o
  -3   2  20       20.53       20.11      3.62 o
  -2   2  20       57.84       66.45      3.84 o
  -1   2  20        1.43       -2.30      2.30 o
   0   2  20        3.22       -0.46      2.59 o
   1   2  20      304.86      307.30      7.46 o
   2   2  20       31.94       38.83      4.16 o
   3   2  20       38.75       44.80      3.99 o
   4   2  20       16.06       18.87      4.07 o
   5   2  20        6.51        9.57      3.77 o
   6   2  20       20.00       28.74      5.15 o
  -7   3  20       18.39       13.12      5.58 o
  -6   3  20       85.04       92.21     14.73 o
  -5   3  20       14.98        7.41      9.18 o
  -4   3  20        0.02        6.04      5.15 o
  -3   3  20        6.51        6.85      3.48 o
  -2   3  20       22.51       23.39      3.35 o
  -1   3  20      281.26      299.55      8.23 o
   0   3  20       66.93       75.69      4.95 o
   1   3  20        2.19        6.74      2.83 o
   2   3  20       17.29       16.50      3.55 o
   3   3  20        2.42        5.53      3.38 o
   4   3  20       52.76       63.28      5.14 o
   5   3  20       79.69       91.96      6.50 o
  -6   4  20        0.05       -6.24      6.24 o
  -5   4  20      124.47      147.29     10.82 o
  -4   4  20      113.94      124.63      9.57 o
  -3   4  20       57.38       72.24      6.13 o
  -2   4  20        7.17        3.59      4.06 o
  -1   4  20       86.00       97.63      6.84 o
   0   4  20       10.57        9.73      6.92 o
   1   4  20       42.88       45.22      7.64 o
   2   4  20       19.72       20.38      4.40 o
   3   4  20       69.02       74.24      6.74 o
   4   4  20       11.49        8.57      5.04 o
   5   4  20       18.48       22.79      5.71 o
  -5   5  20       48.94       59.94      7.46 o
  -4   5  20        1.33        2.19      4.09 o
  -3   5  20      138.18      158.09      8.35 o
  -2   5  20       13.02       16.78      4.67 o
  -1   5  20      215.25      236.88     10.98 o
   0   5  20        5.91       -1.44      5.04 o
   1   5  20       30.17       50.23      7.10 o
   2   5  20        5.63        6.35      4.28 o
   3   5  20       18.48       20.99      5.32 o
   4   5  20       16.96       27.63      6.66 o
  -4   6  20       55.71       63.15      6.61 o
  -3   6  20       29.56       41.19      5.65 o
  -2   6  20        0.04       -4.01      5.32 o
  -1   6  20       18.75       13.20      4.91 o
   0   6  20        6.26       10.48      4.80 o
   1   6  20       10.89        8.10      9.51 o
   2   6  20        2.63       -2.16      9.51 o
   3   6  20      152.18      174.44      9.08 o
  -1   7  20      140.32      159.95     12.01 o
   0   7  20       10.49       13.40     10.40 o
  -7   0  21        0.15      -11.89     11.89 o
  -5   0  21        0.01       -0.55      5.65 o
  -3   0  21        7.59        7.08      3.53 o
  -1   0  21      162.93      164.85      8.23 o
   1   0  21      170.97      165.92      8.76 o
   3   0  21        5.43       13.59      4.87 o
   5   0  21        0.54       -2.82     10.11 o
  -7   1  21       78.75       71.15      7.01 o
  -6   1  21       10.13        1.87      7.17 o
  -5   1  21        9.91        8.52      7.19 o
  -4   1  21        0.09        2.42      3.20 o
  -3   1  21       40.24       38.73      3.12 o
  -2   1  21        8.70        5.63      2.34 o
  -1   1  21        9.37       10.28      2.63 o
   0   1  21       13.61       12.28      3.10 o
   1   1  21      110.26       92.72      4.92 o
   2   1  21       22.30       21.39      3.60 o
   3   1  21        0.53        3.73      3.21 o
   4   1  21        3.60        1.06      3.41 o
   5   1  21       40.03       39.24      5.55 o
  -6   2  21       36.99       34.41      7.55 o
  -5   2  21        8.87        5.50      4.96 o
  -4   2  21       64.15       64.75      5.78 o
  -3   2  21       32.28       32.70      6.24 o
  -2   2  21       45.69       55.65      4.50 o
  -1   2  21      100.68      111.07      4.68 o
   0   2  21        2.48        5.26      3.15 o
   1   2  21       76.59       82.85      4.69 o
   2   2  21       21.79       20.57      3.57 o
   3   2  21       31.83       33.82      4.43 o
   4   2  21       12.48       13.39      4.04 o
   5   2  21       12.87       17.42      4.20 o
  -6   3  21        1.26       -0.84      5.54 o
  -5   3  21       30.44       32.90      7.90 o
  -4   3  21        2.18        2.09      5.03 o
  -3   3  21       49.04       38.06      6.55 o
  -2   3  21       11.12       13.01      6.85 o
  -1   3  21       31.44       29.40      5.07 o
   0   3  21       78.86       91.10      5.31 o
   1   3  21       49.94       44.52      4.89 o
   2   3  21       50.30       57.60      5.46 o
   3   3  21        2.90       -0.73      4.13 o
   4   3  21       15.45       18.74      4.87 o
   5   3  21       77.04       79.30      7.04 o
  -5   4  21        6.05       11.49      7.33 o
  -4   4  21       76.98       94.53      8.33 o
  -3   4  21      185.04      174.71     10.50 o
  -2   4  21        5.31        6.22      4.71 o
  -1   4  21       44.96       60.02      5.98 o
   0   4  21        3.95       -2.90      8.14 o
   1   4  21        5.94       10.25      3.67 o
   2   4  21       37.74       30.95      4.88 o
   3   4  21       27.22       32.81      5.09 o
   4   4  21       40.47       46.39      6.47 o
  -4   5  21        0.14       -5.32      5.32 o
  -3   5  21       48.56       51.56      8.79 o
  -2   5  21       45.85       63.17      6.30 o
  -1   5  21       40.44       45.83      6.01 o
   0   5  21      105.41      111.93      9.11 o
   1   5  21        9.08        4.08      5.77 o
   2   5  21       24.35       29.93      5.04 o
   3   5  21        8.67       -2.34      4.60 o
  -2   6  21        8.39       19.59      5.37 o
  -1   6  21       17.80       18.76      7.04 o
   0   6  21       11.45       10.18      9.95 o
   1   6  21        0.42       -1.02      7.43 o
  -6   0  22        0.04       -6.54     13.08 o
  -4   0  22       99.02      113.80      6.77 o
  -2   0  22        8.94       15.80      4.15 o
   0   0  22      115.71      121.45      7.70 o
   2   0  22       58.33       65.13      8.75 o
   4   0  22        0.75        4.70      6.42 o
  -6   1  22      122.15      122.04      7.99 o
  -5   1  22       14.67        8.68      4.88 o
  -4   1  22      113.04      131.95      7.15 o
  -3   1  22        3.01        4.02      2.50 o
  -2   1  22       12.83       11.32      2.85 o
  -1   1  22        3.57        8.47      2.76 o
   0   1  22        0.49       -0.79      2.76 o
   1   1  22        3.15       11.25      3.24 o
   2   1  22        2.88        5.71      3.23 o
   3   1  22        0.57        2.13      3.55 o
   4   1  22       59.27       67.49      6.40 o
  -5   2  22       12.45        3.81     13.09 o
  -4   2  22       96.74       91.89      7.78 o
  -3   2  22       17.56       18.09      5.64 o
  -2   2  22        8.54        3.81      5.69 o
  -1   2  22        7.10        6.89      2.61 o
   0   2  22       14.88       13.27      3.35 o
   1   2  22       38.71       44.83      4.98 o
   2   2  22       54.75       54.75      5.06 o
   3   2  22        0.04       -1.74      3.52 o
   4   2  22        0.04        5.32      4.40 o
  -5   3  22        2.27       -3.56      5.21 o
  -4   3  22       27.13       30.70      6.43 o
  -3   3  22        3.94        5.99      5.33 o
  -2   3  22       22.13       30.63      8.19 o
  -1   3  22       25.98       27.14      6.26 o
   0   3  22        3.04        5.48      5.06 o
   1   3  22       21.90       30.43      4.60 o
   2   3  22        0.86        2.50      4.29 o
   3   3  22        2.71        4.96      4.19 o
   4   3  22       29.41       35.07     13.67 o
  -4   4  22       17.19       12.39      6.06 o
  -3   4  22        3.02        7.14      5.48 o
  -2   4  22       14.61       19.06      6.06 o
  -1   4  22        0.97        5.50      9.07 o
   0   4  22       29.73       31.77      7.50 o
   1   4  22        4.06       -0.05      5.48 o
   2   4  22       54.09       51.73      5.33 o
   3   4  22        8.45       20.80      4.89 o
  -2   5  22       73.21       82.65      8.53 o
  -1   5  22       75.89       85.30      7.12 o
   0   5  22        0.89       -3.22      4.90 o
   1   5  22        7.92        8.96      6.17 o
  -5   0  23      124.12      120.67     19.62 o
  -3   0  23       20.60       21.23      4.72 o
  -1   0  23       77.95       95.26      6.99 o
   1   0  23      140.15      161.14     12.34 o
   3   0  23       10.87       16.82      6.82 o
  -5   1  23       18.12       18.90      5.41 o
  -4   1  23        0.00        3.49      5.48 o
  -3   1  23      164.90      166.39     10.97 o
  -2   1  23        1.50        2.05      2.61 o
  -1   1  23        1.82        0.04      2.84 o
   0   1  23       11.86       17.84      3.46 o
   1   1  23       49.77       50.12      4.72 o
   2   1  23       23.23       22.38      4.20 o
   3   1  23        0.02       -2.11      3.63 o
  -4   2  23       24.37       21.50      7.26 o
  -3   2  23        3.35        3.21      5.13 o
  -2   2  23        9.31       24.32      7.58 o
  -1   2  23       72.73       90.55      9.43 o
   0   2  23        3.01        1.68      3.54 o
   1   2  23       77.62       79.17      6.09 o
   2   2  23       24.35       30.36      5.19 o
   3   2  23        1.25        9.91      4.64 o
  -4   3  23       12.43        6.11     19.91 o
  -3   3  23       79.07       80.65     11.02 o
  -2   3  23        1.00        3.11      5.65 o
  -1   3  23        1.68       -2.80      5.36 o
   0   3  23       22.19       24.40      6.42 o
   1   3  23       35.39       25.90      4.60 o
   2   3  23       27.19       34.78      5.38 o
  -2   4  23        3.91        2.92      7.16 o
  -1   4  23       36.46       34.80      7.91 o
   0   4  23        4.13       -0.55      5.68 o
   1   4  23       48.08       56.82     14.86 o
  -2   0  24       35.46       51.61      5.64 o
   0   0  24       97.36      100.89      7.48 o
   2   0  24       16.10       14.76      6.82 o
  -3   1  24        5.38        1.13      5.59 o
  -2   1  24       18.05       12.40      5.30 o
  -1   1  24        6.03        8.67      4.38 o
   0   1  24        8.57        3.99      3.51 o
   1   1  24        5.21        8.50      3.68 o
  -2   2  24        7.43       14.28      5.64 o
  -1   2  24        3.34        4.42      5.48 o
   0   2  24       39.19       48.12      5.04 o
   1   2  24       10.02        8.33      4.15 o
 
